# Supplementary material for: catena-Poly[[[bis­(1,10-phenanthroline-κ2 N,N′)manganese(II)]-μ-9,10-dioxo­anthracene-1,5-disulfonato-κ2 O 1:O 5] tetra­hydrate]
Source: Acta Crystallogr Sect E Struct Rep Online. 2009 May 29;65(Pt 6):m695–6. doi: 10.1107/S1600536809019503 (PMC2969754; doi:10.1107/S1600536809019503)
Supplement: Supplementary file 1 [file e-65-0m695-sup1.cif]

##############################################################################
###                                                                        ###
###        Electronic paper (Acta Crystallographica Section E)             ###
###                                                                        ###
##############################################################################
#                                                                            #
# This CIF contains the data in a paper accepted for publication in Acta     #
# Crystallographica Section E. It conforms to the requirements of Notes      #
# for Authors for Section E, and has been peer reviewed under the auspices   #
# of the IUCr Commission on Journals.                                        #
#                                                                            #
# Full details of the Crystallographic Information File format               #
# are given in the paper "The Crystallographic Information File (CIF):       #
# a New Standard Archive File for Crystallography" by S. R. Hall, F. H.      #
# Allen and I. D. Brown [Acta Cryst. (1991), A47, 655-685].                  #
#                                                                            #
# The current version of the core CIF dictionary is obtainable from          #
# ftp://ftp.iucr.org/pub/cif_core.dic. The current version number is 2.4.    #
#                                                                            #
# Software is freely available for graphical display of the structure(s) in  #
# this CIF.  For information consult the CIF home page http://www.iucr.org/  #
# cif/home.html                                                              #
#                                                                            #
# This file may be used for bona fide research purposes within the           #
# scientific community so long as proper attribution is given to the journal # 
# article from which it was obtained.                                        #
#                                                                            #
##############################################################################
                                             
data_I
_audit_creation_method     SHELXL97
_chemical_name_systematic
;
<i>catena</i>-Poly[[[bis(1,10-phenanthroline-
\k^2^<i>N</i>,<i>N</i>')manganese(II)]-\m-9,10-dioxoanthracene-1,5-
disulfonato-\k^2^<i>O</i>^1^:\<i>O</i>^5^] tetrahydrate]
;
_chemical_name_common     ?
_chemical_formula_moiety     'C38 H22 Mn N4 O8 S2 , 4H2 O'
_chemical_formula_sum     'C38 H30 Mn N4 O12 S2'
_chemical_formula_iupac     '[Mn (C14 H6 O8 S2) (C12 H8 N2)2] , 4H2 O'
_chemical_formula_weight     853.74
_chemical_melting_point     ?
_symmetry_cell_setting     triclinic
_symmetry_space_group_name_H-M     'P -1'
_symmetry_space_group_name_Hall     '-P 1'
loop_
    _symmetry_equiv_pos_as_xyz
    'x, y, z'
    '-x, -y, -z'
_cell_length_a     8.8882(9)
_cell_length_b     9.5780(10)
_cell_length_c     11.0160(10)
_cell_angle_alpha     105.9620(10)
_cell_angle_beta     103.0500(10)
_cell_angle_gamma     93.1200(10)
_cell_volume     871.5(2)
_cell_formula_units_Z     1
_cell_measurement_reflns_used     3691
_cell_measurement_theta_min     2.23
_cell_measurement_theta_max     27.86
_cell_measurement_temperature     294(2)
_exptl_crystal_description     block
_exptl_crystal_colour     yellow
_exptl_crystal_size_max     0.32
_exptl_crystal_size_mid     0.28
_exptl_crystal_size_min     0.26
_exptl_crystal_density_diffrn     1.627
_exptl_crystal_density_meas     ?
_exptl_crystal_density_method     'not measured'
_exptl_crystal_F_000     439
_exptl_absorpt_coefficient_mu     0.575
_exptl_absorpt_correction_type     multi-scan
_exptl_absorpt_process_details     '(SADABS; Sheldrick, 1996)'
_exptl_absorpt_correction_T_min     0.8375
_exptl_absorpt_correction_T_max     0.8650
_exptl_special_details
;
;
_diffrn_ambient_temperature     294(2)
_diffrn_radiation_type     MoK\a
_diffrn_radiation_wavelength     0.71073
_diffrn_radiation_source     'fine-focus sealed tube'
_diffrn_radiation_monochromator     graphite
_diffrn_measurement_device_type     'Bruker APEXII CCD area-detector'
_diffrn_measurement_method     '\f and \w'
_diffrn_detector_area_resol_mean     ?
_diffrn_reflns_number     4767
_diffrn_reflns_av_R_equivalents     0.0106
_diffrn_reflns_av_sigmaI/netI     0.0175
_diffrn_reflns_theta_min     1.99
_diffrn_reflns_theta_max     25.01
_diffrn_reflns_theta_full     25.01
_diffrn_measured_fraction_theta_max     0.990
_diffrn_measured_fraction_theta_full     0.990
_diffrn_reflns_limit_h_min     -9
_diffrn_reflns_limit_h_max     10
_diffrn_reflns_limit_k_min     -11
_diffrn_reflns_limit_k_max     8
_diffrn_reflns_limit_l_min     -13
_diffrn_reflns_limit_l_max     13
_diffrn_standards_number     ?
_diffrn_standards_interval_count     ?
_diffrn_standards_interval_time     ?
_diffrn_standards_decay_%     ?
_refine_special_details
;
Refinement of <i>F</i>^2^ against ALL reflections. The weighted <i>R</i>-factor
<i>wR</i> and goodness of fit <i>S</i> are based on <i>F</i>^2^, conventional
<i>R</i>-factors <i>R</i> are based on <i>F</i>, with <i>F</i> set to zero for
negative <i>F</i>^2^. The threshold expression of <i>F</i>^2^ >
\s(<i>F</i>^2^) is used only for calculating <i>R</i>-factors(gt) <i>etc</i>.
and is not relevant to the choice of reflections for refinement.
<i>R</i>-factors based on <i>F</i>^2^ are statistically about twice as large
as those based on <i>F</i>, and <i>R</i>- factors based on ALL data will be
even larger.
;
_reflns_number_total     3042
_reflns_number_gt     2751
_reflns_threshold_expression     I>2\s(I)
_refine_ls_structure_factor_coef     Fsqd
_refine_ls_matrix_type     full
_refine_ls_R_factor_all     0.0324
_refine_ls_R_factor_gt     0.0297
_refine_ls_wR_factor_gt     0.0841
_refine_ls_wR_factor_ref     0.0856
_refine_ls_goodness_of_fit_ref     1.049
_refine_ls_restrained_S_all     1.049
_refine_ls_number_reflns     3042
_refine_ls_number_parameters     259
_refine_ls_number_restraints     0
_refine_ls_hydrogen_treatment     constr
_refine_ls_weighting_scheme     calc
_refine_ls_weighting_details
       'calc w = 1/[\s^2^(Fo^2^)+(0.0505P)^2^+0.3551P] where P=(Fo^2^+2Fc^2^)/3'
_atom_sites_solution_hydrogens     geom
_atom_sites_solution_primary     direct
_atom_sites_solution_secondary     difmap
_refine_ls_shift/su_max     0.000
_refine_ls_shift/su_mean     0.000
_refine_diff_density_max     0.364
_refine_diff_density_min     -0.321
_refine_ls_extinction_method     none
_refine_ls_extinction_coef     ?
loop_
    _atom_type_symbol
    _atom_type_description
    _atom_type_scat_dispersion_real
    _atom_type_scat_dispersion_imag
    _atom_type_scat_source
    'C' 'C' 0.0033 0.0016
                         'International Tables Vol C Tables 4.2.6.8 and 6.1.1.4'
    'H' 'H' 0.0000 0.0000
                         'International Tables Vol C Tables 4.2.6.8 and 6.1.1.4'
    'N' 'N' 0.0061 0.0033
                         'International Tables Vol C Tables 4.2.6.8 and 6.1.1.4'
    'O' 'O' 0.0106 0.0060
                         'International Tables Vol C Tables 4.2.6.8 and 6.1.1.4'
    'S' 'S' 0.1246 0.1234
                         'International Tables Vol C Tables 4.2.6.8 and 6.1.1.4'
    'Mn' 'Mn' 0.3368 0.7283
                         'International Tables Vol C Tables 4.2.6.8 and 6.1.1.4'
_computing_data_collection     'APEX2 (Bruker, 2003)'
_computing_cell_refinement     'SAINT (Bruker, 2001)'
_computing_data_reduction     'SAINT (Bruker, 2001)'
_computing_structure_solution     'SHELXS97 (Sheldrick, 2008)'
_computing_structure_refinement     'SHELXL97 (Sheldrick, 2008)'
_computing_molecular_graphics
;
SHELXTL (Sheldrick, 2008) and DIAMOND (Brandenburg & Berndt,
1999)
;
_computing_publication_material     'SHELXTL (Sheldrick, 2008)'
loop_
    _atom_site_type_symbol
    _atom_site_label
    _atom_site_fract_x
    _atom_site_fract_y
    _atom_site_fract_z
    _atom_site_U_iso_or_equiv
    _atom_site_adp_type
    _atom_site_calc_flag
    _atom_site_refinement_flags
    _atom_site_occupancy
    _atom_site_disorder_assembly
    _atom_site_disorder_group
    Mn Mn1 0.5000 0.5000 0.5000 0.02553(13) Uani d S 1 . .
    S S1 0.34382(5) 0.24029(5) 0.21379(4) 0.03110(14) Uani d . 1 . .
    O O1 0.34939(15) 0.38120(14) 0.30894(12) 0.0344(3) Uani d . 1 . .
    O O2 0.19137(17) 0.18841(18) 0.12816(15) 0.0506(4) Uani d . 1 . .
    O O3 0.40672(19) 0.13426(17) 0.27693(17) 0.0532(4) Uani d . 1 . .
    O O4 0.2494(2) 0.4691(2) 0.0881(2) 0.0710(6) Uani d . 1 . .
    N N1 0.59998(18) 0.65125(17) 0.40181(15) 0.0323(3) Uani d . 1 . .
    N N2 0.71074(17) 0.40323(16) 0.44201(15) 0.0294(3) Uani d . 1 . .
    C C1 0.3690(2) 0.4857(2) 0.05604(19) 0.0388(5) Uani d . 1 . .
    C C2 0.4839(2) 0.3789(2) 0.05903(17) 0.0307(4) Uani d . 1 . .
    C C3 0.4760(2) 0.2649(2) 0.11671(17) 0.0306(4) Uani d . 1 . .
    C C4 0.5807(2) 0.1633(2) 0.1047(2) 0.0389(5) Uani d . 1 . .
    H H4 0.5756 0.0884 0.1429 0.047 Uiso calc R 1 . .
    C C5 0.6932(3) 0.1712(2) 0.0368(2) 0.0448(5) Uani d . 1 . .
    H H5 0.7597 0.0995 0.0264 0.054 Uiso calc R 1 . .
    C C6 0.7061(2) 0.2844(2) -0.0148(2) 0.0425(5) Uani d . 1 . .
    H H6 0.7838 0.2916 -0.0576 0.051 Uiso calc R 1 . .
    C C7 0.6032(2) 0.3891(2) -0.00353(18) 0.0338(4) Uani d . 1 . .
    C C8 0.7230(2) 0.60542(19) 0.35365(17) 0.0284(4) Uani d . 1 . .
    C C9 0.5491(3) 0.7727(2) 0.3818(2) 0.0454(5) Uani d . 1 . .
    H H9 0.4652 0.8050 0.4142 0.055 Uiso calc R 1 . .
    C C10 0.6133(3) 0.8547(2) 0.3155(2) 0.0486(5) Uani d . 1 . .
    H H10 0.5727 0.9391 0.3041 0.058 Uiso calc R 1 . .
    C C11 0.7358(3) 0.8100(2) 0.2677(2) 0.0448(5) Uani d . 1 . .
    H H11 0.7806 0.8639 0.2235 0.054 Uiso calc R 1 . .
    C C12 0.7950(2) 0.6821(2) 0.28506(19) 0.0351(4) Uani d . 1 . .
    C C13 0.9234(2) 0.6277(2) 0.2369(2) 0.0436(5) Uani d . 1 . .
    H H13 0.9702 0.6779 0.1911 0.052 Uiso calc R 1 . .
    C C14 0.9780(2) 0.5056(2) 0.2565(2) 0.0435(5) Uani d . 1 . .
    H H14 1.0616 0.4724 0.2239 0.052 Uiso calc R 1 . .
    C C15 0.9090(2) 0.4258(2) 0.32685(19) 0.0345(4) Uani d . 1 . .
    C C16 0.9640(2) 0.2989(2) 0.3505(2) 0.0419(5) Uani d . 1 . .
    H H16 1.0480 0.2634 0.3200 0.050 Uiso calc R 1 . .
    C C17 0.8938(2) 0.2278(2) 0.4183(2) 0.0431(5) Uani d . 1 . .
    H H17 0.9290 0.1436 0.4348 0.052 Uiso calc R 1 . .
    C C18 0.7684(2) 0.2839(2) 0.4623(2) 0.0383(5) Uani d . 1 . .
    H H18 0.7217 0.2349 0.5090 0.046 Uiso calc R 1 . .
    C C19 0.7815(2) 0.47471(19) 0.37489(17) 0.0281(4) Uani d . 1 . .
    O O5W 0.9995(2) 0.9273(2) 0.12804(18) 0.0708(5) Uani d . 1 . .
    H H5A 0.9520 0.8694 0.0539 0.106 Uiso d R 1 . .
    H H5B 1.0469 1.0073 0.1289 0.106 Uiso d R 1 . .
    O O6W 0.7867(3) 0.0448(3) 0.6265(2) 0.0998(8) Uani d . 1 . .
    H H6A 0.8658 0.0844 0.6892 0.150 Uiso d R 1 . .
    H H6B 0.7305 -0.0255 0.6340 0.150 Uiso d R 1 . .
loop_
    _atom_site_aniso_label
    _atom_site_aniso_U_11
    _atom_site_aniso_U_22
    _atom_site_aniso_U_33
    _atom_site_aniso_U_12
    _atom_site_aniso_U_13
    _atom_site_aniso_U_23
    Mn1 0.0264(2) 0.0268(2) 0.0277(2) 0.00381(15) 0.01252(15) 0.01015(15)
    S1 0.0332(3) 0.0287(2) 0.0334(3) -0.00064(18) 0.0137(2) 0.00874(19)
    O1 0.0354(7) 0.0363(7) 0.0301(7) 0.0033(5) 0.0105(6) 0.0061(5)
    O2 0.0369(8) 0.0589(10) 0.0456(9) -0.0125(7) 0.0110(7) 0.0018(7)
    O3 0.0627(10) 0.0451(9) 0.0749(11) 0.0172(7) 0.0383(9) 0.0358(8)
    O4 0.0518(10) 0.1099(15) 0.1036(15) 0.0435(10) 0.0535(10) 0.0824(13)
    N1 0.0336(8) 0.0312(8) 0.0380(9) 0.0052(6) 0.0160(7) 0.0138(7)
    N2 0.0286(8) 0.0310(8) 0.0330(8) 0.0038(6) 0.0120(6) 0.0128(6)
    C1 0.0334(10) 0.0589(13) 0.0369(11) 0.0142(9) 0.0180(8) 0.0259(10)
    C2 0.0282(9) 0.0396(10) 0.0251(9) 0.0035(8) 0.0082(7) 0.0095(8)
    C3 0.0305(9) 0.0329(9) 0.0269(9) 0.0003(7) 0.0098(7) 0.0046(7)
    C4 0.0430(11) 0.0329(10) 0.0435(11) 0.0057(8) 0.0177(9) 0.0100(9)
    C5 0.0461(12) 0.0413(11) 0.0546(13) 0.0159(9) 0.0245(10) 0.0148(10)
    C6 0.0395(11) 0.0510(12) 0.0467(12) 0.0136(9) 0.0250(10) 0.0171(10)
    C7 0.0304(9) 0.0446(11) 0.0308(10) 0.0083(8) 0.0123(8) 0.0137(8)
    C8 0.0267(9) 0.0315(9) 0.0269(9) -0.0024(7) 0.0092(7) 0.0074(7)
    C9 0.0479(12) 0.0411(11) 0.0634(14) 0.0145(9) 0.0302(11) 0.0265(10)
    C10 0.0555(14) 0.0404(11) 0.0653(15) 0.0115(10) 0.0261(12) 0.0304(11)
    C11 0.0519(13) 0.0416(11) 0.0509(12) -0.0002(10) 0.0215(10) 0.0240(10)
    C12 0.0357(10) 0.0366(10) 0.0346(10) -0.0039(8) 0.0121(8) 0.0120(8)
    C13 0.0407(11) 0.0512(12) 0.0470(12) -0.0032(9) 0.0247(10) 0.0180(10)
    C14 0.0362(11) 0.0507(12) 0.0494(12) 0.0034(9) 0.0246(10) 0.0132(10)
    C15 0.0284(9) 0.0385(10) 0.0359(10) 0.0016(8) 0.0132(8) 0.0062(8)
    C16 0.0315(10) 0.0453(12) 0.0501(12) 0.0103(9) 0.0180(9) 0.0089(10)
    C17 0.0405(11) 0.0395(11) 0.0550(13) 0.0138(9) 0.0162(10) 0.0182(10)
    C18 0.0366(10) 0.0396(11) 0.0482(12) 0.0095(8) 0.0182(9) 0.0211(9)
    C19 0.0248(9) 0.0314(9) 0.0261(9) -0.0012(7) 0.0075(7) 0.0055(7)
    O5W 0.0725(12) 0.0829(13) 0.0555(10) -0.0218(10) 0.0079(9) 0.0305(10)
    O6W 0.1002(17) 0.1057(18) 0.0955(16) -0.0265(14) -0.0050(13) 0.0642(14)
_geom_special_details
;
All e.s.d.'s (except the e.s.d. in the dihedral angle between two l.s. planes)
are estimated using the full covariance matrix. The cell e.s.d.'s are taken
into account individually in the estimation of e.s.d.'s in distances, angles
and torsion angles; correlations between e.s.d.'s in cell parameters are only
used when they are defined by crystal symmetry. An approximate (isotropic)
treatment of cell e.s.d.'s is used for estimating e.s.d.'s involving l.s.
planes.
;
loop_
    _geom_bond_atom_site_label_1
    _geom_bond_atom_site_label_2
    _geom_bond_site_symmetry_2
    _geom_bond_distance
    _geom_bond_publ_flag
    Mn1 O1 2_666 2.1820(12) .
    Mn1 O1 . 2.1820(12) .
    Mn1 N2 . 2.2758(15) .
    Mn1 N2 2_666 2.2758(15) .
    Mn1 N1 2_666 2.2834(15) .
    Mn1 N1 . 2.2834(15) .
    S1 O2 . 1.4368(15) ?
    S1 O3 . 1.4499(16) ?
    S1 O1 . 1.4539(13) ?
    S1 C3 . 1.8042(18) ?
    O4 C1 . 1.210(2) ?
    N1 C9 . 1.326(3) ?
    N1 C8 . 1.362(2) ?
    N2 C18 . 1.331(2) ?
    N2 C19 . 1.361(2) ?
    C1 C2 . 1.485(3) ?
    C1 C7 2_665 1.499(3) ?
    C2 C7 . 1.401(2) ?
    C2 C3 . 1.412(3) ?
    C3 C4 . 1.383(3) ?
    C4 C5 . 1.388(3) ?
    C4 H4 . 0.9300 ?
    C5 C6 . 1.366(3) ?
    C5 H5 . 0.9300 ?
    C6 C7 . 1.393(3) ?
    C6 H6 . 0.9300 ?
    C7 C1 2_665 1.499(3) ?
    C8 C12 . 1.412(3) ?
    C8 C19 . 1.438(3) ?
    C9 C10 . 1.390(3) ?
    C9 H9 . 0.9300 ?
    C10 C11 . 1.353(3) ?
    C10 H10 . 0.9300 ?
    C11 C12 . 1.403(3) ?
    C11 H11 . 0.9300 ?
    C12 C13 . 1.429(3) ?
    C13 C14 . 1.343(3) ?
    C13 H13 . 0.9300 ?
    C14 C15 . 1.432(3) ?
    C14 H14 . 0.9300 ?
    C15 C16 . 1.402(3) ?
    C15 C19 . 1.406(3) ?
    C16 C17 . 1.362(3) ?
    C16 H16 . 0.9300 ?
    C17 C18 . 1.390(3) ?
    C17 H17 . 0.9300 ?
    C18 H18 . 0.9300 ?
    O5W H5A . 0.8502 ?
    O5W H5B . 0.8502 ?
    O6W H6A . 0.8503 ?
    O6W H6B . 0.8500 ?
loop_
    _geom_angle_atom_site_label_1
    _geom_angle_atom_site_label_2
    _geom_angle_atom_site_label_3
    _geom_angle_site_symmetry_1
    _geom_angle_site_symmetry_3
    _geom_angle
    _geom_angle_publ_flag
    O1 Mn1 O1 2_666 . 180.0 .
    O1 Mn1 N2 2_666 . 88.86(5) .
    O1 Mn1 N2 . . 91.14(5) .
    O1 Mn1 N2 2_666 2_666 91.14(5) .
    O1 Mn1 N2 . 2_666 88.86(5) .
    N2 Mn1 N2 . 2_666 180.00(7) .
    O1 Mn1 N1 2_666 2_666 87.76(5) .
    O1 Mn1 N1 . 2_666 92.24(5) .
    N2 Mn1 N1 . 2_666 106.48(5) .
    N2 Mn1 N1 2_666 2_666 73.52(5) .
    O1 Mn1 N1 2_666 . 92.24(5) .
    O1 Mn1 N1 . . 87.76(5) .
    N2 Mn1 N1 . . 73.52(5) .
    N2 Mn1 N1 2_666 . 106.48(5) .
    N1 Mn1 N1 2_666 . 179.999(2) .
    O2 S1 O3 . . 112.74(10) ?
    O2 S1 O1 . . 112.54(9) ?
    O3 S1 O1 . . 111.06(9) ?
    O2 S1 C3 . . 108.28(9) ?
    O3 S1 C3 . . 104.66(9) ?
    O1 S1 C3 . . 107.04(8) ?
    S1 O1 Mn1 . . 135.36(8) ?
    C9 N1 C8 . . 117.14(16) ?
    C9 N1 Mn1 . . 128.11(13) ?
    C8 N1 Mn1 . . 114.68(12) ?
    C18 N2 C19 . . 117.16(16) ?
    C18 N2 Mn1 . . 127.72(12) ?
    C19 N2 Mn1 . . 115.07(12) ?
    O4 C1 C2 . . 121.34(19) ?
    O4 C1 C7 . 2_665 119.27(19) ?
    C2 C1 C7 . 2_665 119.26(16) ?
    C7 C2 C3 . . 118.43(17) ?
    C7 C2 C1 . . 117.76(17) ?
    C3 C2 C1 . . 123.77(16) ?
    C4 C3 C2 . . 119.42(17) ?
    C4 C3 S1 . . 114.57(15) ?
    C2 C3 S1 . . 125.96(14) ?
    C3 C4 C5 . . 121.22(19) ?
    C3 C4 H4 . . 119.4 ?
    C5 C4 H4 . . 119.4 ?
    C6 C5 C4 . . 119.86(19) ?
    C6 C5 H5 . . 120.1 ?
    C4 C5 H5 . . 120.1 ?
    C5 C6 C7 . . 120.25(18) ?
    C5 C6 H6 . . 119.9 ?
    C7 C6 H6 . . 119.9 ?
    C6 C7 C2 . . 120.69(18) ?
    C6 C7 C1 . 2_665 116.82(17) ?
    C2 C7 C1 . 2_665 122.43(17) ?
    N1 C8 C12 . . 122.37(17) ?
    N1 C8 C19 . . 118.36(15) ?
    C12 C8 C19 . . 119.27(16) ?
    N1 C9 C10 . . 124.2(2) ?
    N1 C9 H9 . . 117.9 ?
    C10 C9 H9 . . 117.9 ?
    C11 C10 C9 . . 119.0(2) ?
    C11 C10 H10 . . 120.5 ?
    C9 C10 H10 . . 120.5 ?
    C10 C11 C12 . . 119.77(19) ?
    C10 C11 H11 . . 120.1 ?
    C12 C11 H11 . . 120.1 ?
    C11 C12 C8 . . 117.56(18) ?
    C11 C12 C13 . . 122.97(18) ?
    C8 C12 C13 . . 119.46(19) ?
    C14 C13 C12 . . 121.33(19) ?
    C14 C13 H13 . . 119.3 ?
    C12 C13 H13 . . 119.3 ?
    C13 C14 C15 . . 120.80(19) ?
    C13 C14 H14 . . 119.6 ?
    C15 C14 H14 . . 119.6 ?
    C16 C15 C19 . . 117.87(18) ?
    C16 C15 C14 . . 122.40(18) ?
    C19 C15 C14 . . 119.73(19) ?
    C17 C16 C15 . . 119.72(18) ?
    C17 C16 H16 . . 120.1 ?
    C15 C16 H16 . . 120.1 ?
    C16 C17 C18 . . 118.60(19) ?
    C16 C17 H17 . . 120.7 ?
    C18 C17 H17 . . 120.7 ?
    N2 C18 C17 . . 124.23(18) ?
    N2 C18 H18 . . 117.9 ?
    C17 C18 H18 . . 117.9 ?
    N2 C19 C15 . . 122.41(17) ?
    N2 C19 C8 . . 118.19(15) ?
    C15 C19 C8 . . 119.40(16) ?
    H5A O5W H5B . . 117.0 ?
    H6A O6W H6B . . 117.0 ?
loop_
    _geom_torsion_atom_site_label_1
    _geom_torsion_atom_site_label_2
    _geom_torsion_atom_site_label_3
    _geom_torsion_atom_site_label_4
    _geom_torsion_site_symmetry_1
    _geom_torsion_site_symmetry_2
    _geom_torsion_site_symmetry_3
    _geom_torsion_site_symmetry_4
    _geom_torsion
    _geom_torsion_publ_flag
    O2 S1 O1 Mn1 . . . . 157.33(11) ?
    O3 S1 O1 Mn1 . . . . 29.85(14) ?
    C3 S1 O1 Mn1 . . . . -83.83(12) ?
    O1 Mn1 O1 S1 2_666 . . . 163(13) ?
    N2 Mn1 O1 S1 . . . . 33.35(11) ?
    N2 Mn1 O1 S1 2_666 . . . -146.65(11) ?
    N1 Mn1 O1 S1 2_666 . . . -73.20(11) ?
    N1 Mn1 O1 S1 . . . . 106.81(11) ?
    O1 Mn1 N1 C9 2_666 . . . -91.40(18) ?
    O1 Mn1 N1 C9 . . . . 88.60(18) ?
    N2 Mn1 N1 C9 . . . . -179.54(19) ?
    N2 Mn1 N1 C9 2_666 . . . 0.45(19) ?
    N1 Mn1 N1 C9 2_666 . . . -37(8) ?
    O1 Mn1 N1 C8 2_666 . . . 91.68(13) ?
    O1 Mn1 N1 C8 . . . . -88.32(13) ?
    N2 Mn1 N1 C8 . . . . 3.53(12) ?
    N2 Mn1 N1 C8 2_666 . . . -176.47(12) ?
    N1 Mn1 N1 C8 2_666 . . . 146(8) ?
    O1 Mn1 N2 C18 2_666 . . . 86.18(16) ?
    O1 Mn1 N2 C18 . . . . -93.82(16) ?
    N2 Mn1 N2 C18 2_666 . . . 36(17) ?
    N1 Mn1 N2 C18 2_666 . . . -1.15(17) ?
    N1 Mn1 N2 C18 . . . . 178.85(17) ?
    O1 Mn1 N2 C19 2_666 . . . -96.18(12) ?
    O1 Mn1 N2 C19 . . . . 83.82(12) ?
    N2 Mn1 N2 C19 2_666 . . . -146(17) ?
    N1 Mn1 N2 C19 2_666 . . . 176.49(12) ?
    N1 Mn1 N2 C19 . . . . -3.51(12) ?
    O4 C1 C2 C7 . . . . 167.4(2) ?
    C7 C1 C2 C7 2_665 . . . -8.3(3) ?
    O4 C1 C2 C3 . . . . -10.0(3) ?
    C7 C1 C2 C3 2_665 . . . 174.24(17) ?
    C7 C2 C3 C4 . . . . -3.0(3) ?
    C1 C2 C3 C4 . . . . 174.46(18) ?
    C7 C2 C3 S1 . . . . 174.29(14) ?
    C1 C2 C3 S1 . . . . -8.3(3) ?
    O2 S1 C3 C4 . . . . -108.81(16) ?
    O3 S1 C3 C4 . . . . 11.67(17) ?
    O1 S1 C3 C4 . . . . 129.62(14) ?
    O2 S1 C3 C2 . . . . 73.81(18) ?
    O3 S1 C3 C2 . . . . -165.72(16) ?
    O1 S1 C3 C2 . . . . -47.77(18) ?
    C2 C3 C4 C5 . . . . -0.2(3) ?
    S1 C3 C4 C5 . . . . -177.72(16) ?
    C3 C4 C5 C6 . . . . 2.8(3) ?
    C4 C5 C6 C7 . . . . -2.3(3) ?
    C5 C6 C7 C2 . . . . -0.9(3) ?
    C5 C6 C7 C1 . . . 2_665 176.6(2) ?
    C3 C2 C7 C6 . . . . 3.5(3) ?
    C1 C2 C7 C6 . . . . -174.07(19) ?
    C3 C2 C7 C1 . . . 2_665 -173.82(17) ?
    C1 C2 C7 C1 . . . 2_665 8.6(3) ?
    C9 N1 C8 C12 . . . . 0.0(3) ?
    Mn1 N1 C8 C12 . . . . 177.27(14) ?
    C9 N1 C8 C19 . . . . 179.47(18) ?
    Mn1 N1 C8 C19 . . . . -3.2(2) ?
    C8 N1 C9 C10 . . . . 0.0(3) ?
    Mn1 N1 C9 C10 . . . . -176.90(18) ?
    N1 C9 C10 C11 . . . . -0.1(4) ?
    C9 C10 C11 C12 . . . . 0.4(4) ?
    C10 C11 C12 C8 . . . . -0.4(3) ?
    C10 C11 C12 C13 . . . . 179.7(2) ?
    N1 C8 C12 C11 . . . . 0.2(3) ?
    C19 C8 C12 C11 . . . . -179.24(17) ?
    N1 C8 C12 C13 . . . . -179.86(18) ?
    C19 C8 C12 C13 . . . . 0.7(3) ?
    C11 C12 C13 C14 . . . . 179.3(2) ?
    C8 C12 C13 C14 . . . . -0.6(3) ?
    C12 C13 C14 C15 . . . . -0.2(3) ?
    C13 C14 C15 C16 . . . . -179.2(2) ?
    C13 C14 C15 C19 . . . . 0.8(3) ?
    C19 C15 C16 C17 . . . . -0.1(3) ?
    C14 C15 C16 C17 . . . . 179.9(2) ?
    C15 C16 C17 C18 . . . . 0.1(3) ?
    C19 N2 C18 C17 . . . . -0.8(3) ?
    Mn1 N2 C18 C17 . . . . 176.82(16) ?
    C16 C17 C18 N2 . . . . 0.4(3) ?
    C18 N2 C19 C15 . . . . 0.7(3) ?
    Mn1 N2 C19 C15 . . . . -177.20(13) ?
    C18 N2 C19 C8 . . . . -178.94(17) ?
    Mn1 N2 C19 C8 . . . . 3.2(2) ?
    C16 C15 C19 N2 . . . . -0.3(3) ?
    C14 C15 C19 N2 . . . . 179.75(18) ?
    C16 C15 C19 C8 . . . . 179.36(17) ?
    C14 C15 C19 C8 . . . . -0.6(3) ?
    N1 C8 C19 N2 . . . . 0.1(2) ?
    C12 C8 C19 N2 . . . . 179.57(16) ?
    N1 C8 C19 C15 . . . . -179.58(16) ?
    C12 C8 C19 C15 . . . . -0.1(3) ?
loop_
    _geom_hbond_atom_site_label_D
    _geom_hbond_atom_site_label_H
    _geom_hbond_atom_site_label_A
    _geom_hbond_site_symmetry_A
    _geom_hbond_distance_DH
    _geom_hbond_distance_HA
    _geom_hbond_distance_DA
    _geom_hbond_angle_DHA
    O5W H5A O2 2_665 0.85 2.03 2.826(2) 156.1
    O5W H5B O2 1_665 0.85 2.10 2.948(2) 171.8
    O6W H6A O5W 2_766 0.85 2.13 2.868(3) 144.5
    O6W H6B O3 2_656 0.85 2.12 2.922(3) 156.8
data_global
_journal_date_recd_electronic     2009-05-14
_journal_date_accepted     2009-05-22
_journal_name_full     'Acta Crystallographica, Section E'
_journal_year     2009
_journal_volume     65
_journal_issue      6
_journal_page_first     m695
_journal_page_last     m696
_journal_paper_category     QM
_journal_coeditor_code     IM2118
_publ_contact_author_name     'En-Cui Yang'
_publ_contact_author_address
;
College of Chemistry and Life Science
Tianjin Key Laboratory of Structure and Performance of Functional Molecules
Tianjin Normal University
Tianjin 300387
People's Republic of China
;
_publ_contact_author_email     encui_yang@yahoo.com.cn
_publ_contact_author_fax     '+86-22-23766556'
_publ_contact_author_phone     '+86-22-23766556'
_publ_section_title
;\
<i>catena</i>-Poly[[[bis(1,10-phenanthroline-\k^2^<i>N</i>,<i>N</i>')\
manganese(II)]-\m-9,10-dioxoanthracene-1,5-disulfonato-\k^2^<i>O</i>^1^:\
<i>O</i>^5^] tetrahydrate]
;
loop_
    _publ_author_name
    _publ_author_address
    'Jia, Jia'
;
College of Chemistry and Life Science
Tianjin Key Laboratory of Structure and Performance of Functional Molecules
Tianjin Normal University
Tianjin 300387
People's Republic of China
;
    'Feng, Wen'
;
College of Chemistry and Life Science
Tianjin Key Laboratory of Structure and Performance of Functional Molecules
Tianjin Normal University
Tianjin 300387
People's Republic of China
;
    'Zhao, Hong-Kun'
;
College of Chemistry and Life Science
Tianjin Key Laboratory of Structure and Performance of Functional Molecules
Tianjin Normal University
Tianjin 300387
People's Republic of China
;
    'Yang, En-Cui'
;
College of Chemistry and Life Science
Tianjin Key Laboratory of Structure and Performance of Functional Molecules
Tianjin Normal University
Tianjin 300387
People's Republic of China
;
