# Supplementary material for: catena-Poly[[[bis­(1,10-phenanthroline-κ2 N,N′)manganese(II)]-μ-9,10-dioxo­anthracene-1,5-disulfonato-κ2 O 1:O 5] tetra­hydrate]
Source: Acta Crystallogr Sect E Struct Rep Online. 2009 May 29;65(Pt 6):m695–6. doi: 10.1107/S1600536809019503 (PMC2969754; doi:10.1107/S1600536809019503)
Supplement: Supplementary file 2 [file e-65-0m695-Isup2.hkl]

# 
# h,k,l, Fc-squared, Fo-squared, sigma(Fo-squared) and status flag 
# 
data_I
_shelx_title ' 61102E in P-1' 
_shelx_refln_list_code          4 
_shelx_F_calc_maximum      108.33 
_exptl_crystal_F_000       439.00 
_reflns_d_resolution_high  0.8406 
 
loop_ 
 _symmetry_equiv_pos_as_xyz 
 'x, y, z' 
 '-x, -y, -z' 
 
_cell_length_a     8.8882 
_cell_length_b     9.5776 
_cell_length_c    11.0158 
_cell_angle_alpha 105.962 
_cell_angle_beta  103.050 
_cell_angle_gamma  93.120 
 
_shelx_F_squared_multiplier     1.000 
 
loop_ 
 _refln_index_h 
 _refln_index_k 
 _refln_index_l 
 _refln_F_squared_calc 
 _refln_F_squared_meas 
 _refln_F_squared_sigma 
 _refln_observed_status 
   1   0   0     4427.91     4277.05     56.98 o 
   2   0   0       75.57       87.54      1.72 o 
   3   0   0      746.16      695.69      9.84 o 
   4   0   0      819.50      769.77     11.09 o 
   5   0   0        7.23        7.68      0.99 o 
   6   0   0       54.25       41.42      1.93 o 
   7   0   0      483.53      468.11      8.16 o 
   8   0   0      119.02      126.28      3.80 o 
   9   0   0       10.75        9.58      1.82 o 
  10   0   0       78.59       72.94      3.60 o 
 -10   1   0      132.97      127.07      4.39 o 
  -9   1   0      287.09      294.52      6.43 o 
  -8   1   0      748.79      759.17     12.19 o 
  -7   1   0      748.42      762.51     11.86 o 
  -6   1   0       65.97       73.85      2.37 o 
  -5   1   0      144.20      143.36      3.13 o 
  -4   1   0     1424.13     1565.05     21.12 o 
  -3   1   0      514.82      463.74      6.75 o 
  -2   1   0     2781.21     2603.50     33.89 o 
  -1   1   0     3946.27     3674.34     33.16 o 
   0   1   0     6038.85     5355.49     70.77 o 
   1   1   0       88.76      103.13      0.97 o 
   2   1   0     1361.14     1305.91      9.94 o 
   3   1   0      206.41      229.28      3.97 o 
   4   1   0       20.65       13.63      1.17 o 
   5   1   0     1732.47     1605.41     15.28 o 
   6   1   0      306.53      284.39      5.54 o 
   7   1   0       55.89       59.72      2.55 o 
   8   1   0        1.63        0.84      1.38 o 
   9   1   0        4.60        3.61      1.71 o 
  10   1   0        1.17        1.47      1.94 o 
 -10   2   0       80.68       79.64      3.55 o 
  -9   2   0      188.89      178.76      4.71 o 
  -8   2   0      473.60      463.11      8.24 o 
  -7   2   0       58.73       56.16      2.30 o 
  -6   2   0       12.50       12.63      1.34 o 
  -5   2   0        1.83        3.71      0.77 o 
  -4   2   0      663.50      634.53      9.18 o 
  -3   2   0      319.83      298.80      8.95 o 
  -2   2   0      483.04      477.17      4.69 o 
  -1   2   0      325.15      308.68      4.36 o 
   0   2   0      605.57      606.32      5.69 o 
   1   2   0      428.75      404.56      3.27 o 
   2   2   0      511.46      497.49      4.06 o 
   3   2   0      241.69      201.47      2.02 o 
   4   2   0     1115.92     1037.08      8.32 o 
   5   2   0        5.03        5.46      0.66 o 
   6   2   0        5.30        5.18      0.75 o 
   7   2   0        0.16        0.39      0.75 o 
   8   2   0       65.45       65.01      2.93 o 
   9   2   0       55.18       42.53      2.81 o 
 -10   3   0       12.80       12.92      1.48 o 
  -9   3   0        9.46        7.15      1.26 o 
  -8   3   0        0.58        0.66      0.88 o 
  -7   3   0       21.27       22.36      1.20 o 
  -6   3   0       30.73       36.28      1.22 o 
  -5   3   0      219.87      206.63      2.81 o 
  -4   3   0       14.03        5.59      0.52 o 
  -3   3   0      197.46      175.78      2.21 o 
  -2   3   0        1.34        6.05      2.14 o 
  -1   3   0      452.94      464.12      4.55 o 
   0   3   0     1662.68     1609.54     14.67 o 
   1   3   0     1440.65     1442.93     13.19 o 
   2   3   0      241.28      209.02      2.00 o 
   3   3   0      117.53      113.56      1.38 o 
   4   3   0      151.02      167.62      1.93 o 
   5   3   0       19.15       26.43      1.14 o 
   6   3   0       32.13       30.79      1.30 o 
   7   3   0      182.18      176.23      4.88 o 
   8   3   0      254.94      245.14      3.97 o 
   9   3   0        0.89        0.73      2.12 o 
  -9   4   0        2.73        3.82      1.12 o 
  -8   4   0       71.33       73.83      2.16 o 
  -7   4   0      484.47      460.35     12.26 o 
  -6   4   0      260.14      266.82      3.58 o 
  -5   4   0      422.23      460.14      5.18 o 
  -4   4   0      845.45      833.85      9.29 o 
  -3   4   0        2.92        5.33      0.80 o 
  -2   4   0       15.68       12.40      0.58 o 
  -1   4   0      282.23      203.93      2.36 o 
   0   4   0      306.98      275.07      3.02 o 
   1   4   0      264.05      287.49      3.30 o 
   2   4   0        6.62       11.51      0.50 o 
   3   4   0      989.46     1031.59      8.91 o 
   4   4   0      362.68      369.36      3.53 o 
   5   4   0      119.17       99.60      1.58 o 
   6   4   0      793.53      769.71      8.47 o 
   7   4   0      157.50      169.58      7.98 o 
   8   4   0       60.66       61.37      2.19 o 
   9   4   0      177.15      177.52      3.64 o 
  -9   5   0      123.19      119.41      3.95 o 
  -8   5   0      219.58      223.50      3.67 o 
  -7   5   0      453.90      455.04     12.46 o 
  -6   5   0      194.21      203.44      3.09 o 
  -5   5   0      242.57      240.98      4.12 o 
  -4   5   0      253.96      262.09      8.40 o 
  -3   5   0      119.19      121.92      1.85 o 
  -2   5   0     1716.80     1694.61     15.72 o 
  -1   5   0      191.70      273.40      3.11 o 
   0   5   0        0.32        0.56      0.45 o 
   1   5   0       77.24       81.51      1.16 o 
   2   5   0       38.15       31.13      1.05 o 
   3   5   0      121.90      135.10      1.71 o 
   4   5   0      989.82      934.83      9.62 o 
   5   5   0        4.11        2.88      0.80 o 
   6   5   0       10.44       12.90      1.13 o 
   7   5   0       11.26        9.71      1.22 o 
   8   5   0       24.15       22.62      1.64 o 
  -9   6   0       57.04       53.79      3.00 o 
  -8   6   0        0.23       -0.09      1.43 o 
  -7   6   0       40.46       36.15      2.24 o 
  -6   6   0        0.46        2.21      1.24 o 
  -5   6   0      160.34      159.67      3.81 o 
  -4   6   0      485.41      467.51      7.61 o 
  -3   6   0      547.82      553.66      5.85 o 
  -2   6   0      109.30      100.89      1.68 o 
  -1   6   0        7.04       11.35      1.94 o 
   0   6   0       30.98       27.36      0.98 o 
   1   6   0      408.87      420.12      3.82 o 
   2   6   0      113.71      110.84      1.98 o 
   3   6   0      292.64      279.83      3.74 o 
   4   6   0       13.80       15.01      1.09 o 
   5   6   0       54.32       54.17      1.81 o 
   6   6   0        8.76        9.15      1.17 o 
   7   6   0       48.86       50.95      2.02 o 
  -8   7   0        0.11       -1.59      1.51 o 
  -7   7   0        0.20        0.65      1.41 o 
  -6   7   0      165.34      176.09      4.39 o 
  -5   7   0      146.03      156.94      3.94 o 
  -4   7   0      149.51      154.50      3.77 o 
  -3   7   0        1.06        0.75      1.00 o 
  -2   7   0        3.29        4.29      1.07 o 
  -1   7   0        7.18        6.97      1.07 o 
   0   7   0      302.31      292.36      5.25 o 
   1   7   0      258.80      270.87      5.01 o 
   2   7   0      669.34      669.70      7.24 o 
   3   7   0       90.26      101.81      3.24 o 
   4   7   0        6.63        8.80      1.02 o 
   5   7   0        2.08        1.93      0.98 o 
   6   7   0      142.38      140.06      3.04 o 
   7   7   0      196.99      209.01      4.07 o 
  -7   8   0      166.77      166.20      4.86 o 
  -6   8   0      111.50      116.13      3.68 o 
  -5   8   0       99.26      103.31      3.51 o 
  -4   8   0       64.77       75.20      2.78 o 
  -3   8   0        5.83        7.43      1.33 o 
  -2   8   0      540.43      548.08      8.87 o 
  -1   8   0     1370.22     1361.00     18.82 o 
   0   8   0      569.56      562.88      8.95 o 
   1   8   0      169.40      164.34      3.86 o 
   2   8   0       15.82       16.96      1.52 o 
   3   8   0       33.86       36.20      2.11 o 
   4   8   0        0.13       -0.18      1.25 o 
   5   8   0      110.06      112.86      3.71 o 
   6   8   0      125.71      134.33      4.27 o 
  -6   9   0       11.58       14.64      2.26 o 
  -5   9   0       10.49       11.57      1.77 o 
  -4   9   0       40.76       47.82      2.49 o 
  -3   9   0      212.48      200.84      4.71 o 
  -2   9   0      361.38      342.00      6.52 o 
  -1   9   0      354.45      361.03      6.70 o 
   0   9   0      291.52      300.36      5.90 o 
   1   9   0        0.74        0.10      1.16 o 
   2   9   0       66.10       58.90      2.58 o 
   3   9   0       59.07       51.64      2.63 o 
   4   9   0      449.14      436.50      8.18 o 
  -5  10   0       55.01       53.53      3.22 o 
  -4  10   0      112.72      109.52      3.72 o 
  -3  10   0       80.38       75.38      3.09 o 
  -2  10   0       38.83       37.15      2.35 o 
  -1  10   0       42.84       46.15      2.46 o 
   0  10   0       15.21       12.90      1.68 o 
   1  10   0        6.67        5.81      1.56 o 
   2  10   0       66.45       74.48      3.13 o 
   3  10   0       19.43       19.51      2.14 o 
   0 -11   1       47.95       47.90      2.75 o 
   1 -11   1        2.24        3.34      1.62 o 
   2 -11   1        3.73        4.12      1.65 o 
  -3 -10   1      107.33      116.40      3.81 o 
  -2 -10   1        7.23        7.97      1.62 o 
  -1 -10   1        0.09       -0.17      1.29 o 
   0 -10   1       40.64       41.42      2.38 o 
   1 -10   1      241.79      231.21      5.24 o 
   2 -10   1       43.85       54.85      2.64 o 
   3 -10   1       75.02       75.42      3.07 o 
   4 -10   1        4.22        4.07      1.60 o 
   5 -10   1        1.67        1.64      1.62 o 
  -5  -9   1       26.33       24.16      2.21 o 
  -4  -9   1      160.30      155.60      4.26 o 
  -3  -9   1       12.04       11.49      1.63 o 
  -2  -9   1      114.16      113.67      3.52 o 
  -1  -9   1       61.04       63.37      2.54 o 
   0  -9   1       93.72       94.15      3.01 o 
   1  -9   1      135.22      131.05      3.60 o 
   2  -9   1        8.06        3.86      1.28 o 
   3  -9   1        2.33        4.35      1.38 o 
   4  -9   1       25.14       24.07      1.99 o 
   5  -9   1       31.25       30.47      2.24 o 
   6  -9   1       63.47       66.36      3.13 o 
  -6  -8   1       16.58       17.99      2.02 o 
  -5  -8   1       30.16       28.53      2.10 o 
  -4  -8   1        9.53       10.64      1.72 o 
  -3  -8   1       39.77       36.81      2.03 o 
  -2  -8   1      117.65      118.27      3.21 o 
  -1  -8   1      400.41      394.83      6.78 o 
   0  -8   1       52.05       49.25      2.11 o 
   1  -8   1      113.03      105.92      3.04 o 
   2  -8   1      468.56      477.03      7.95 o 
   3  -8   1        0.21        0.66      1.13 o 
   4  -8   1      176.30      167.75      4.17 o 
   5  -8   1      343.08      337.31      6.62 o 
   6  -8   1       96.98       89.42      3.34 o 
   7  -8   1       24.38       26.83      2.33 o 
  -7  -7   1       20.77       17.84      1.50 o 
  -6  -7   1      213.45      217.33      3.71 o 
  -5  -7   1        0.22       -0.15      1.03 o 
  -4  -7   1      165.48      178.04      2.95 o 
  -3  -7   1      285.06      285.18      3.82 o 
  -2  -7   1      178.29      175.95      3.76 o 
  -1  -7   1      147.43      137.99      5.44 o 
   0  -7   1       37.99       39.80      1.78 o 
   1  -7   1        4.50        4.06      1.04 o 
   2  -7   1      224.64      220.30      4.44 o 
   3  -7   1      828.74      836.83     12.28 o 
   4  -7   1      261.58      254.53      5.14 o 
   5  -7   1      213.04      190.41      4.45 o 
   6  -7   1       69.17       67.63      2.81 o 
   7  -7   1        7.87        8.16      1.69 o 
   8  -7   1        4.90        6.23      1.82 o 
  -8  -6   1        7.34        6.94      2.65 o 
  -7  -6   1       19.05       20.44      1.62 o 
  -6  -6   1       10.48        8.01      1.04 o 
  -5  -6   1      123.11      132.73      2.53 o 
  -4  -6   1      599.88      600.80      6.67 o 
  -3  -6   1      180.89      177.25      3.58 o 
  -2  -6   1      283.50      278.62      3.14 o 
  -1  -6   1        1.15        1.71      0.46 o 
   0  -6   1      268.06      299.40      3.45 o 
   1  -6   1      397.88      376.62      4.06 o 
   2  -6   1     1465.38     1507.95     20.10 o 
   3  -6   1      341.40      315.07      5.51 o 
   4  -6   1      158.97      157.02      3.65 o 
   5  -6   1      212.75      204.92      4.48 o 
   6  -6   1       14.27       20.14      1.73 o 
   7  -6   1      267.72      243.67      5.46 o 
   8  -6   1      128.48      128.38      4.07 o 
   9  -6   1       66.12       64.14      3.27 o 
  -8  -5   1        6.00        9.26      1.39 o 
  -7  -5   1       98.04      100.23      2.78 o 
  -6  -5   1      423.97      411.89      5.21 o 
  -5  -5   1      199.92      182.60      2.99 o 
  -4  -5   1       11.40        9.68      1.14 o 
  -3  -5   1      373.49      408.77      3.88 o 
  -2  -5   1      406.92      438.94      3.87 o 
  -1  -5   1     1574.59     1656.67     12.72 o 
   0  -5   1      772.46      788.89     10.87 o 
   1  -5   1      130.96      190.22      2.25 o 
   2  -5   1       19.91       29.14      2.45 o 
   3  -5   1       84.17       91.49      1.51 o 
   4  -5   1       28.32       27.16      1.01 o 
   5  -5   1       27.38       28.09      1.76 o 
   6  -5   1        4.66        3.24      0.83 o 
   7  -5   1     1814.53     1797.57     24.70 o 
   8  -5   1      106.31      113.16      3.69 o 
   9  -5   1       22.67       22.61      2.24 o 
  -9  -4   1       52.14       43.51      2.07 o 
  -8  -4   1       80.12       83.25      2.27 o 
  -7  -4   1      216.95      203.64      3.38 o 
  -6  -4   1       73.05       68.10      1.40 o 
  -5  -4   1      255.16      251.53      2.76 o 
  -4  -4   1        0.25        0.28      0.44 o 
  -3  -4   1      952.90     1017.50      8.13 o 
  -2  -4   1      549.15      544.01      4.55 o 
  -1  -4   1      791.52      759.93      6.05 o 
   0  -4   1     2153.60     2176.74     32.22 o 
   1  -4   1     1172.19     1276.57     11.84 o 
   2  -4   1      314.91      362.60      5.79 o 
   3  -4   1     2216.56     2394.20     30.63 o 
   4  -4   1      769.32      760.37      7.66 o 
   5  -4   1       73.31       72.14      1.56 o 
   6  -4   1       49.19       44.40      1.43 o 
   7  -4   1      353.45      351.25      4.62 o 
   8  -4   1        9.07        6.54      1.06 o 
   9  -4   1        1.14        2.04      1.13 o 
  -9  -3   1        0.35        0.40      1.65 o 
  -8  -3   1       43.06       39.66      2.64 o 
  -7  -3   1       35.46       34.53      1.42 o 
  -6  -3   1        0.19        0.55      0.54 o 
  -5  -3   1      872.79      887.13      7.41 o 
  -4  -3   1      278.34      272.16      2.70 o 
  -3  -3   1      910.80      851.74      6.83 o 
  -2  -3   1      779.64      782.11      6.19 o 
  -1  -3   1     1109.38     1093.24      8.38 o 
   0  -3   1     1297.46     1257.98     12.26 o 
   1  -3   1      565.38      609.51      8.28 o 
   2  -3   1     2903.74     2876.72     36.11 o 
   3  -3   1     3109.53     3101.72     28.05 o 
   4  -3   1      299.23      341.25      5.68 o 
   5  -3   1      214.68      212.79      2.90 o 
   6  -3   1        4.83        5.73      0.75 o 
   7  -3   1        0.94        0.28      1.03 o 
   8  -3   1       91.35       81.96      2.97 o 
   9  -3   1      147.14      142.63      9.22 o 
  10  -3   1       39.50       47.26      2.26 o 
 -10  -2   1       28.75       29.44      2.67 o 
  -9  -2   1        8.98       10.73      1.88 o 
  -8  -2   1        0.32        0.88      1.37 o 
  -7  -2   1       35.33       34.20      2.09 o 
  -6  -2   1     1655.02     1667.41     16.03 o 
  -5  -2   1     3026.10     3014.53     22.87 o 
  -4  -2   1     1130.46     1103.42      8.75 o 
  -3  -2   1        1.25        2.57      0.29 o 
  -2  -2   1      139.18      123.24      1.27 o 
  -1  -2   1      662.95      653.82      5.07 o 
   0  -2   1      617.25      610.35      7.97 o 
   1  -2   1      510.43      540.68      7.24 o 
   2  -2   1      104.31      102.34      1.34 o 
   3  -2   1      537.69      558.38      7.95 o 
   4  -2   1      464.84      501.15      7.55 o 
   5  -2   1        0.52        0.65      0.85 o 
   6  -2   1      272.00      261.54      4.99 o 
   7  -2   1      361.32      356.28      6.63 o 
   8  -2   1      124.72      135.11      3.84 o 
   9  -2   1       18.10       20.07      2.11 o 
  10  -2   1       16.24       18.47      2.71 o 
 -10  -1   1       16.01       14.61      2.28 o 
  -9  -1   1       58.79       62.97      3.06 o 
  -8  -1   1      180.46      182.34      4.62 o 
  -7  -1   1      377.59      373.21      6.91 o 
  -6  -1   1     1169.79     1153.87     16.67 o 
  -5  -1   1      139.72      143.90      2.15 o 
  -4  -1   1       14.94       12.95      0.80 o 
  -3  -1   1      762.57      727.82      5.79 o 
  -2  -1   1       56.99       42.34      0.58 o 
  -1  -1   1        3.06        1.49      0.26 o 
   0  -1   1     4760.10     4594.74     60.75 o 
   1  -1   1     1633.59     1613.14     21.16 o 
   2  -1   1     1477.73     1469.36     19.43 o 
   3  -1   1        4.09        3.74      0.59 o 
   4  -1   1       13.10       12.45      0.94 o 
   5  -1   1      680.99      693.49     10.43 o 
   6  -1   1      748.46      723.49     11.14 o 
   7  -1   1      123.53      117.02      3.37 o 
   8  -1   1      129.30      124.33      3.93 o 
   9  -1   1      201.04      200.41      5.19 o 
  10  -1   1        0.58        0.45      1.90 o 
 -10   0   1       24.67       19.00      2.30 o 
  -9   0   1      131.38      129.29      4.07 o 
  -8   0   1      445.15      447.00      8.16 o 
  -7   0   1      402.74      415.37      7.40 o 
  -6   0   1      114.98      120.05      3.08 o 
  -5   0   1      473.09      540.95      8.37 o 
  -4   0   1      258.17      264.98      4.51 o 
  -3   0   1      412.23      348.88      3.77 o 
  -2   0   1     2330.55     2364.34     31.43 o 
  -1   0   1       61.29       56.53      0.75 o 
   0   0   1      271.79      256.23      3.57 o 
   1   0   1       10.93       17.24      0.70 o 
   2   0   1     1361.55     1386.82     12.78 o 
   3   0   1     1187.93     1099.59     15.15 o 
   4   0   1       67.90       61.96      1.93 o 
   5   0   1     2188.64     2242.11     30.35 o 
   6   0   1        5.23        2.40      1.04 o 
   7   0   1        6.36        5.00      1.34 o 
   8   0   1       49.42       49.69      2.89 o 
   9   0   1       24.08       25.44      2.35 o 
 -10   1   1      209.42      205.48      5.50 o 
  -9   1   1      111.61      104.24      3.63 o 
  -8   1   1       61.62       54.92      2.55 o 
  -7   1   1      218.06      199.15      4.42 o 
  -6   1   1       48.37       47.06      1.92 o 
  -5   1   1       12.08       24.15      1.33 o 
  -4   1   1     2053.29     2094.85     27.84 o 
  -3   1   1     1046.86     1012.68     13.79 o 
  -2   1   1     8911.31     7601.07     72.14 o 
  -1   1   1     2182.73     2054.46     18.60 o 
   0   1   1       37.98       44.47      0.63 o 
   1   1   1        8.08       13.63      0.40 o 
   2   1   1     2887.18     3225.51     29.15 o 
   3   1   1       95.82       85.42      1.43 o 
   4   1   1     1525.09     1535.14     14.57 o 
   5   1   1      434.72      448.21      5.15 o 
   6   1   1      138.02      137.36      3.61 o 
   7   1   1        6.10        7.82      1.45 o 
   8   1   1      133.94      128.63      4.03 o 
   9   1   1       96.87      101.14      3.90 o 
 -10   2   1      228.41      218.79      8.30 o 
  -9   2   1       31.14       27.00      2.23 o 
  -8   2   1      411.03      394.47      7.34 o 
  -7   2   1       99.71       96.14      3.07 o 
  -6   2   1       73.38       79.44      2.41 o 
  -5   2   1      411.92      376.53      4.30 o 
  -4   2   1      675.70      697.01      8.33 o 
  -3   2   1     1050.52     1052.77     13.76 o 
  -2   2   1      361.94      309.59      3.23 o 
  -1   2   1     1168.94     1210.82     11.09 o 
   0   2   1      174.22      199.01      2.93 o 
   1   2   1     1482.46     1362.81     12.56 o 
   2   2   1      141.73      106.06      1.80 o 
   3   2   1     1179.62     1150.29     12.62 o 
   4   2   1       83.72       75.91      1.56 o 
   5   2   1       43.14       51.85      3.52 o 
   6   2   1      222.39      223.34      3.36 o 
   7   2   1      328.04      306.34      4.36 o 
   8   2   1       20.68       15.33      1.94 o 
   9   2   1      125.02      138.73      4.61 o 
 -10   3   1        6.58        5.42      1.30 o 
  -9   3   1        4.92        2.83      1.15 o 
  -8   3   1       70.53       75.16      1.99 o 
  -7   3   1      114.65      120.48      2.30 o 
  -6   3   1      139.23      142.90      2.35 o 
  -5   3   1      208.46      211.09      2.84 o 
  -4   3   1      506.38      570.43      5.91 o 
  -3   3   1      958.10     1044.48      9.95 o 
  -2   3   1     2134.83     2178.56     37.85 o 
  -1   3   1       88.17       83.31      1.21 o 
   0   3   1      208.79      177.25      2.09 o 
   1   3   1        0.56        1.46      0.23 o 
   2   3   1     1303.73     1342.59     10.38 o 
   3   3   1       60.58       49.67      0.89 o 
   4   3   1       71.78       63.90      1.51 o 
   5   3   1      599.83      640.92      7.10 o 
   6   3   1      951.24      982.58     13.16 o 
   7   3   1      156.38      145.26      2.99 o 
   8   3   1       77.02       82.33      3.34 o 
   9   3   1        7.11        9.81      2.18 o 
 -10   4   1       20.93       24.95      1.80 o 
  -9   4   1       62.52       64.36      2.18 o 
  -8   4   1      114.45      110.88      2.42 o 
  -7   4   1       47.45       48.30      3.08 o 
  -6   4   1       45.93       52.85      3.65 o 
  -5   4   1      117.13      122.34      3.48 o 
  -4   4   1      232.19      236.69      3.00 o 
  -3   4   1     1156.27     1199.24     11.55 o 
  -2   4   1     3106.41     3151.68     28.50 o 
  -1   4   1      462.51      490.17      5.94 o 
   0   4   1      307.74      324.53      3.55 o 
   1   4   1        5.66        7.13      0.83 o 
   2   4   1      267.16      262.92      2.51 o 
   3   4   1      466.85      424.23      3.83 o 
   4   4   1      943.42      927.56      9.58 o 
   5   4   1      234.38      253.45      3.68 o 
   6   4   1        2.62        5.05      1.95 o 
   7   4   1        0.25       -0.32      0.94 o 
   8   4   1       32.51       28.40      1.71 o 
  -9   5   1       12.32       10.97      1.58 o 
  -8   5   1       16.22       15.83      1.43 o 
  -7   5   1        0.84       -0.11      0.87 o 
  -6   5   1      887.18      863.34      9.01 o 
  -5   5   1        0.72        0.72      0.72 o 
  -4   5   1      220.23      211.06      2.83 o 
  -3   5   1      834.92      789.51      7.89 o 
  -2   5   1      299.50      328.26      3.71 o 
  -1   5   1      172.66      185.53      2.92 o 
   0   5   1       72.43       86.14      1.52 o 
   1   5   1     1272.99     1329.88     18.35 o 
   2   5   1      974.72      954.17      9.57 o 
   3   5   1      880.32      883.19      9.13 o 
   4   5   1      469.50      486.27      7.20 o 
   5   5   1      261.22      256.36      3.83 o 
   6   5   1      119.75      117.80      2.62 o 
   7   5   1       32.75       28.49      1.63 o 
   8   5   1       72.95       73.20      2.48 o 
  -9   6   1       34.33       41.00      2.92 o 
  -8   6   1       19.48       15.82      1.86 o 
  -7   6   1      207.82      200.72      4.80 o 
  -6   6   1     1763.27     1769.23     23.99 o 
  -5   6   1       30.01       33.11      1.41 o 
  -4   6   1        0.89        2.34      0.71 o 
  -3   6   1        7.55        6.00      0.70 o 
  -2   6   1       35.41       38.30      1.20 o 
  -1   6   1        7.54        6.53      1.08 o 
   0   6   1        0.48        0.89      0.57 o 
   1   6   1      948.51     1000.10      9.94 o 
   2   6   1      993.41      970.50      9.88 o 
   3   6   1       86.98       81.53      1.88 o 
   4   6   1        4.23        3.71      0.87 o 
   5   6   1        1.51        1.26      0.98 o 
   6   6   1       62.85       63.18      2.11 o 
   7   6   1      166.18      162.91      5.74 o 
  -8   7   1       79.67       76.02      3.23 o 
  -7   7   1      180.42      171.13      4.45 o 
  -6   7   1      363.09      335.67      6.46 o 
  -5   7   1       14.42       13.45      1.53 o 
  -4   7   1      183.46      191.91      4.24 o 
  -3   7   1        2.74        4.82      1.13 o 
  -2   7   1      173.81      173.77      3.83 o 
  -1   7   1      846.61      861.81     12.42 o 
   0   7   1      474.52      486.41      5.48 o 
   1   7   1      361.30      371.54      4.52 o 
   2   7   1        1.88        2.88      0.83 o 
   3   7   1        0.15        0.90      0.87 o 
   4   7   1       43.97       40.17      1.73 o 
   5   7   1      237.97      242.72      4.00 o 
   6   7   1       54.28       52.14      2.11 o 
  -7   8   1        5.69        5.54      2.04 o 
  -6   8   1        0.96        1.73      1.46 o 
  -5   8   1        4.96        3.56      1.64 o 
  -4   8   1       59.78       64.56      2.59 o 
  -3   8   1      154.06      157.65      4.02 o 
  -2   8   1      448.46      455.92      7.73 o 
  -1   8   1      139.50      130.30      3.40 o 
   0   8   1       69.67       72.08      2.53 o 
   1   8   1        3.43        4.29      1.14 o 
   2   8   1        2.94        1.79      1.12 o 
   3   8   1       25.91       26.24      1.93 o 
   4   8   1      113.72      107.13      3.52 o 
   5   8   1       28.84       27.15      2.28 o 
  -6   9   1        5.57        5.93      2.04 o 
  -5   9   1       29.09       30.28      2.21 o 
  -4   9   1      258.88      266.93      5.71 o 
  -3   9   1      158.09      148.69      4.15 o 
  -2   9   1        4.79        2.78      1.29 o 
  -1   9   1       89.71       91.34      3.06 o 
   0   9   1       60.67       53.62      2.44 o 
   1   9   1        3.57        3.34      1.28 o 
   2   9   1       73.76       72.60      2.91 o 
   3   9   1       18.52       15.69      1.88 o 
   4   9   1        4.12        4.03      1.70 o 
  -4  10   1       16.10       12.43      1.88 o 
  -3  10   1        5.49        5.39      1.56 o 
  -2  10   1        7.40        6.79      1.56 o 
  -1  10   1        4.36        4.58      1.47 o 
   0  10   1       65.60       73.03      2.99 o 
   1  10   1       36.53       39.32      2.45 o 
   2  10   1       21.08       20.05      2.07 o 
  -1 -11   2        5.43        6.01      1.67 o 
   0 -11   2       19.98       26.47      2.19 o 
   1 -11   2       83.50       71.50      3.13 o 
   2 -11   2      109.17      103.89      3.92 o 
   3 -11   2       55.03       59.88      3.03 o 
  -4 -10   2        5.55        3.88      2.02 o 
  -3 -10   2        0.34        0.03      1.44 o 
  -2 -10   2        2.67        3.23      1.44 o 
  -1 -10   2      102.26      107.23      3.41 o 
   0 -10   2      151.61      143.05      3.93 o 
   1 -10   2      193.46      177.76      4.48 o 
   2 -10   2        1.14        1.34      1.41 o 
   3 -10   2       18.66       19.83      1.96 o 
   4 -10   2        3.08        3.84      1.62 o 
   5 -10   2        3.65        4.66      2.12 o 
  -5  -9   2       32.92       32.19      2.30 o 
  -4  -9   2        6.27        7.67      1.56 o 
  -3  -9   2      728.49      729.92     11.38 o 
  -2  -9   2       12.02       13.31      1.53 o 
  -1  -9   2      231.74      232.95      4.91 o 
   0  -9   2       54.63       57.52      2.41 o 
   1  -9   2       31.25       31.48      2.14 o 
   2  -9   2      135.09      127.98      3.61 o 
   3  -9   2       56.41       44.18      2.35 o 
   4  -9   2      109.64      102.12      3.41 o 
   5  -9   2      218.52      212.24      5.20 o 
   6  -9   2      105.89      103.89      3.81 o 
  -6  -8   2       36.25       33.28      2.32 o 
  -5  -8   2        2.30        2.81      1.37 o 
  -4  -8   2      295.27      274.40      5.47 o 
  -3  -8   2      779.69      766.47     11.48 o 
  -2  -8   2       36.56       34.92      1.82 o 
  -1  -8   2       68.70       75.18      1.82 o 
   0  -8   2        7.97        6.86      1.19 o 
   1  -8   2      158.53      163.98      3.84 o 
   2  -8   2      736.07      719.09     10.98 o 
   3  -8   2      645.98      645.40     10.20 o 
   4  -8   2      344.63      325.96      6.33 o 
   5  -8   2      119.51      119.23      3.68 o 
   6  -8   2       32.45       36.28      2.42 o 
   7  -8   2        0.33       -0.32      1.61 o 
  -7  -7   2       50.64       46.78      2.12 o 
  -6  -7   2       99.55      103.34      2.39 o 
  -5  -7   2      447.91      466.41      5.69 o 
  -4  -7   2      102.06      109.76      2.99 o 
  -3  -7   2       19.12       18.13      1.35 o 
  -2  -7   2       26.24       24.65      1.11 o 
  -1  -7   2       13.91       19.04      0.98 o 
   0  -7   2        0.54        0.62      0.86 o 
   1  -7   2     1202.36     1208.64     16.60 o 
   2  -7   2     2405.02     2313.06     30.21 o 
   3  -7   2      913.63      856.36     12.57 o 
   4  -7   2       20.70       14.58      1.50 o 
   5  -7   2       12.16       11.83      1.55 o 
   6  -7   2       11.94       17.27      2.06 o 
   7  -7   2       19.68       21.30      2.11 o 
   8  -7   2       96.59       99.33      3.84 o 
  -8  -6   2        4.70        3.16      1.46 o 
  -7  -6   2      312.41      314.32     12.11 o 
  -6  -6   2      652.89      679.10     15.05 o 
  -5  -6   2      226.21      228.06      3.35 o 
  -4  -6   2       48.10       46.55      1.12 o 
  -3  -6   2       96.76       96.09      1.43 o 
  -2  -6   2       79.38       85.52      1.28 o 
  -1  -6   2      367.69      378.80      3.45 o 
   0  -6   2      798.00      830.26     11.61 o 
   1  -6   2      675.14      660.60      9.61 o 
   2  -6   2       18.80       21.17      1.36 o 
   3  -6   2       13.71       13.37      1.26 o 
   4  -6   2        0.56        0.85      0.93 o 
   5  -6   2        6.13        8.32      1.35 o 
   6  -6   2        4.85        4.34      1.37 o 
   7  -6   2       82.73       93.75      3.39 o 
   8  -6   2        0.15        0.92      1.58 o 
  -9  -5   2       42.10       46.30      2.08 o 
  -8  -5   2      131.36      129.31      3.29 o 
  -7  -5   2      203.00      194.99      4.08 o 
  -6  -5   2      102.45       96.71      2.46 o 
  -5  -5   2        0.44        0.85      0.59 o 
  -4  -5   2        5.12        7.02      0.56 o 
  -3  -5   2        2.41        2.55      0.43 o 
  -2  -5   2       17.34       11.53      0.64 o 
  -1  -5   2       10.97        4.05      2.12 o 
   0  -5   2      407.56      416.05      6.27 o 
   1  -5   2       57.68       53.96      1.70 o 
   2  -5   2       46.70       37.03      1.52 o 
   3  -5   2      152.70      170.60      2.27 o 
   4  -5   2      206.28      199.38      2.70 o 
   5  -5   2      378.46      362.37      4.38 o 
   6  -5   2      131.03      123.83      2.36 o 
   7  -5   2       10.72       16.19      1.78 o 
   8  -5   2       10.04        6.22      1.64 o 
   9  -5   2       18.13       17.84      2.19 o 
  -9  -4   2       13.60       16.87      2.22 o 
  -8  -4   2       85.95       86.44      2.30 o 
  -7  -4   2       73.66       71.50      1.54 o 
  -6  -4   2       25.37       19.81      0.85 o 
  -5  -4   2      276.06      272.80      2.87 o 
  -4  -4   2       61.02       90.16      1.33 o 
  -3  -4   2     1360.04     1391.63     10.82 o 
  -2  -4   2      168.72      160.23      1.68 o 
  -1  -4   2       34.86       29.53      1.07 o 
   0  -4   2        3.50        5.31      0.65 o 
   1  -4   2      762.98      756.23     10.33 o 
   2  -4   2       15.25       38.90      3.13 o 
   3  -4   2     1307.54     1251.31     11.83 o 
   4  -4   2       37.52       35.25      1.03 o 
   5  -4   2      296.83      289.84      3.67 o 
   6  -4   2      218.81      212.34      3.15 o 
   7  -4   2      193.20      194.85      3.17 o 
   8  -4   2      499.07      469.49     10.12 o 
   9  -4   2       95.41       93.43      2.60 o 
  -9  -3   2       87.85       88.36      3.84 o 
  -8  -3   2      547.89      571.93     10.02 o 
  -7  -3   2      224.77      231.58      4.35 o 
  -6  -3   2     1249.75     1196.65     13.48 o 
  -5  -3   2     1180.62     1144.43      9.23 o 
  -4  -3   2      151.38      141.90      3.64 o 
  -3  -3   2     1392.86     1490.75     11.46 o 
  -2  -3   2     2166.28     2234.93     16.78 o 
  -1  -3   2      717.24      675.97      5.32 o 
   0  -3   2      671.98      721.39      9.55 o 
   1  -3   2     2577.04     2478.10     31.15 o 
   2  -3   2       47.71       26.03      0.67 o 
   3  -3   2      377.77      353.71      3.87 o 
   4  -3   2        0.21        1.45      0.47 o 
   5  -3   2       44.29       36.77      1.55 o 
   6  -3   2      284.18      282.94      5.26 o 
   7  -3   2      343.00      326.94      6.15 o 
   8  -3   2      339.77      348.53      6.88 o 
   9  -3   2       15.58       21.47      2.46 o 
 -10  -2   2        5.08        3.22      1.90 o 
  -9  -2   2        1.62        0.82      1.52 o 
  -8  -2   2       76.23       77.50      3.06 o 
  -7  -2   2     1711.62     1709.28     24.17 o 
  -6  -2   2      228.67      208.76      2.43 o 
  -5  -2   2        2.22        0.71      0.37 o 
  -4  -2   2       96.18       82.21      1.16 o 
  -3  -2   2       20.12       15.91      0.62 o 
  -2  -2   2     1192.83     1268.04      9.64 o 
  -1  -2   2     4501.87     4209.60     46.09 o 
   0  -2   2     3286.67     3217.67     40.22 o 
   1  -2   2      721.53      677.36      6.40 o 
   2  -2   2        1.15        0.65      0.41 o 
   3  -2   2        6.63        4.16      0.63 o 
   4  -2   2       46.29       64.64      1.86 o 
   5  -2   2      176.95      149.17      3.37 o 
   6  -2   2      492.66      466.63      7.86 o 
   7  -2   2      118.78      120.17      3.42 o 
   8  -2   2        6.90        6.19      1.54 o 
   9  -2   2        0.16        0.44      1.64 o 
 -10  -1   2       17.76       22.63      2.42 o 
  -9  -1   2      102.24       97.02      3.58 o 
  -8  -1   2      604.36      621.68     10.47 o 
  -7  -1   2      126.08      129.00      3.50 o 
  -6  -1   2       22.85       24.08      1.58 o 
  -5  -1   2      190.26      192.80      3.00 o 
  -4  -1   2      130.29      163.27      1.75 o 
  -3  -1   2      131.92      111.43      2.01 o 
  -2  -1   2     2890.86     2778.51     20.82 o 
  -1  -1   2     1549.22     1647.69     15.48 o 
   0  -1   2       17.80       21.19      0.58 o 
   1  -1   2      864.37      830.11     11.16 o 
   2  -1   2      379.94      398.76      5.94 o 
   3  -1   2       86.75       98.35      2.24 o 
   4  -1   2     1099.38     1078.87     15.23 o 
   5  -1   2     1359.35     1398.94     19.62 o 
   6  -1   2       27.04       27.47      1.78 o 
   7  -1   2        4.98        4.26      1.33 o 
   8  -1   2       58.19       60.05      2.83 o 
   9  -1   2       73.32       73.51      3.35 o 
 -10   0   2       86.06       85.26      3.69 o 
  -9   0   2      106.48      113.58      3.82 o 
  -8   0   2       21.34       21.29      1.85 o 
  -7   0   2       13.87       15.74      1.50 o 
  -6   0   2       14.49       14.84      1.28 o 
  -5   0   2      119.28      101.19      2.55 o 
  -4   0   2     1466.71     1362.18     13.27 o 
  -3   0   2     2036.52     1983.19     18.74 o 
  -2   0   2        7.72       13.65      1.33 o 
  -1   0   2      691.73      781.89      7.50 o 
   0   0   2       13.25       19.81      0.33 o 
   1   0   2    11735.83    10997.44    325.20 o 
   2   0   2       23.93       24.75      0.70 o 
   3   0   2     1438.97     1399.65     13.21 o 
   4   0   2      948.14      951.97     13.77 o 
   5   0   2      931.50      977.88     14.44 o 
   6   0   2        0.19        0.35      1.12 o 
   7   0   2        7.63        5.96      1.44 o 
   8   0   2      176.04      172.60      4.73 o 
   9   0   2      216.32      216.30      5.69 o 
 -10   1   2       67.32       63.21      3.33 o 
  -9   1   2      274.03      269.95      6.07 o 
  -8   1   2       67.03       69.13      2.82 o 
  -7   1   2      304.06      292.67      5.73 o 
  -6   1   2      212.67      227.19      4.56 o 
  -5   1   2      186.17      241.60      4.50 o 
  -4   1   2      793.59      851.33     12.11 o 
  -3   1   2     4114.67     4055.60     30.24 o 
  -2   1   2     2101.08     2061.02     17.81 o 
  -1   1   2       63.89       59.15      0.67 o 
   0   1   2     5335.32     5259.51    207.44 o 
   2   1   2     1163.88     1157.88     16.39 o 
   3   1   2      435.62      464.83      5.02 o 
   4   1   2        0.21        0.64      0.51 o 
   5   1   2       49.23       42.78      2.61 o 
   6   1   2       23.84       19.12      1.76 o 
   7   1   2       10.79        8.12      1.56 o 
   8   1   2      128.80      124.95      4.12 o 
   9   1   2       71.35       74.26      3.61 o 
 -10   2   2        7.22        5.78      1.93 o 
  -9   2   2      168.42      160.49      3.03 o 
  -8   2   2      530.91      537.80     18.39 o 
  -7   2   2      689.65      669.56      9.93 o 
  -6   2   2      377.22      381.90      4.51 o 
  -5   2   2       45.36       38.62      1.11 o 
  -4   2   2      932.73     1021.30      9.84 o 
  -3   2   2      826.06      995.17      9.45 o 
  -2   2   2      958.39      953.89     10.47 o 
  -1   2   2     2831.26     2667.95     42.84 o 
   0   2   2       90.63       67.85      1.06 o 
   1   2   2      668.47      713.65      7.14 o 
   2   2   2      191.50      217.94      2.69 o 
   3   2   2      147.56      145.92      2.19 o 
   4   2   2       15.49       13.98      0.86 o 
   5   2   2      107.22       97.70      2.00 o 
   6   2   2      259.39      229.24      6.90 o 
   7   2   2       15.37       18.07      2.77 o 
   8   2   2       57.31       67.03      3.27 o 
   9   2   2        1.75       -0.36      1.89 o 
 -10   3   2        0.16        0.41      2.22 o 
  -9   3   2      112.98      116.41      2.66 o 
  -8   3   2      129.66      133.02      2.58 o 
  -7   3   2      289.95      297.79      4.01 o 
  -6   3   2      102.69      108.98      2.08 o 
  -5   3   2      344.08      370.19      4.30 o 
  -4   3   2       25.46       28.50      0.97 o 
  -3   3   2      923.13      888.16      8.60 o 
  -2   3   2      120.53      106.19      1.79 o 
  -1   3   2        9.99       18.57      0.63 o 
   0   3   2      110.73      123.24      2.08 o 
   1   3   2        3.24        6.72      0.58 o 
   2   3   2       90.98       84.22      1.49 o 
   3   3   2      394.21      392.12      4.82 o 
   4   3   2      346.10      338.45      4.30 o 
   5   3   2      160.22      153.77      3.05 o 
   6   3   2       35.92       31.25      1.46 o 
   7   3   2       10.50       16.58      1.34 o 
   8   3   2        2.41        2.27      1.18 o 
 -10   4   2       40.26       37.84      2.82 o 
  -9   4   2        9.07        9.89      2.20 o 
  -8   4   2        1.48        0.72      0.97 o 
  -7   4   2        1.36        1.51      0.79 o 
  -6   4   2        0.23        0.38      0.77 o 
  -5   4   2       49.32       50.58      1.32 o 
  -4   4   2      738.70      708.53     15.80 o 
  -3   4   2        1.46        1.02      0.47 o 
  -2   4   2       94.23      107.60      1.66 o 
  -1   4   2      152.15      164.48      3.73 o 
   0   4   2      690.19      681.66      9.22 o 
   1   4   2      586.60      581.05      6.05 o 
   2   4   2     1048.87     1010.64      9.99 o 
   3   4   2      510.30      535.70      6.04 o 
   4   4   2       83.05       90.06      2.32 o 
   5   4   2       13.95       15.03      1.13 o 
   6   4   2        0.31        0.11      0.93 o 
   7   4   2       28.69       29.71      2.54 o 
   8   4   2       72.31       70.97      2.45 o 
  -9   5   2       81.08       83.37      4.65 o 
  -8   5   2        6.94        8.79      1.17 o 
  -7   5   2      142.22      146.47      2.76 o 
  -6   5   2      672.33      665.55     14.56 o 
  -5   5   2      892.44      887.48      9.09 o 
  -4   5   2      294.77      295.80      3.66 o 
  -3   5   2       88.89       96.24      1.77 o 
  -2   5   2      111.04      118.87      2.87 o 
  -1   5   2      629.25      635.84      6.54 o 
   0   5   2       70.23       59.33      1.33 o 
   1   5   2      357.16      332.37      3.97 o 
   2   5   2       37.71       33.61      1.19 o 
   3   5   2        1.67        1.76      0.71 o 
   4   5   2        0.26        0.44      0.87 o 
   5   5   2      113.07      100.49      2.38 o 
   6   5   2       27.13       26.89      1.57 o 
   7   5   2      287.06      297.53      4.81 o 
  -9   6   2        2.47        1.78      1.65 o 
  -8   6   2      222.68      217.79      5.08 o 
  -7   6   2      294.79      316.40      4.43 o 
  -6   6   2      791.87      815.60      8.72 o 
  -5   6   2      211.76      204.99      3.08 o 
  -4   6   2      788.97      817.99      8.44 o 
  -3   6   2       10.42       11.87      0.82 o 
  -2   6   2      308.51      317.96      7.59 o 
  -1   6   2      793.06      814.06      8.29 o 
   0   6   2        9.52        8.32      0.93 o 
   1   6   2       76.95       63.16      1.52 o 
   2   6   2        6.28        6.27      0.84 o 
   3   6   2      149.68      145.84      3.53 o 
   4   6   2       56.68       62.68      5.79 o 
   5   6   2      258.52      243.20      7.17 o 
   6   6   2       15.77       23.92      1.97 o 
  -8   7   2       88.93       89.04      3.42 o 
  -7   7   2        9.29       15.64      1.84 o 
  -6   7   2       76.39       68.64      2.73 o 
  -5   7   2       68.20       57.16      2.61 o 
  -4   7   2      328.88      308.36      5.85 o 
  -3   7   2      346.89      358.22      6.31 o 
  -2   7   2      362.14      362.38      4.42 o 
  -1   7   2      251.88      247.14      3.40 o 
   0   7   2       28.22       23.91      1.13 o 
   1   7   2        0.39        0.27      0.72 o 
   2   7   2       11.16       11.31      1.03 o 
   3   7   2      117.00      120.18      2.55 o 
   4   7   2      120.45      121.24      2.77 o 
   5   7   2       18.46       16.75      2.45 o 
   6   7   2        0.49        0.50      1.53 o 
  -7   8   2        0.11        0.17      1.86 o 
  -6   8   2        5.47        3.90      1.51 o 
  -5   8   2       78.57       94.66      3.37 o 
  -4   8   2      176.74      198.43      4.67 o 
  -3   8   2      107.08      108.85      3.21 o 
  -2   8   2       50.39       51.08      2.23 o 
  -1   8   2       61.80       67.32      2.63 o 
   0   8   2        2.82        2.76      1.13 o 
   1   8   2        8.56        6.18      1.27 o 
   2   8   2      107.60      109.91      3.35 o 
   3   8   2      213.66      199.69      4.82 o 
   4   8   2       23.77       19.81      2.61 o 
  -6   9   2      114.61      110.63      3.99 o 
  -5   9   2      115.68      113.57      3.89 o 
  -4   9   2       62.63       61.23      2.99 o 
  -3   9   2        8.18        8.43      1.55 o 
  -2   9   2       21.51       23.28      2.07 o 
  -1   9   2      217.68      227.73      5.07 o 
   0   9   2      334.01      343.36      6.66 o 
   1   9   2      226.09      226.29      5.18 o 
   2   9   2       69.29       66.81      2.92 o 
   3   9   2        0.13       -0.15      1.42 o 
  -4  10   2        8.43        6.98      1.73 o 
  -3  10   2       72.01       73.79      3.12 o 
  -2  10   2      115.38      119.98      3.80 o 
  -1  10   2       73.86       80.70      3.20 o 
   0  10   2       97.25       91.96      3.42 o 
  -1 -11   3       30.14       29.78      2.26 o 
   0 -11   3      110.63       96.56      3.44 o 
   1 -11   3       42.38       37.94      2.47 o 
   2 -11   3        0.15        1.11      1.95 o 
   3 -11   3        1.50        1.53      1.73 o 
  -4 -10   3        1.76        0.02      1.48 o 
  -3 -10   3      266.22      269.57      5.73 o 
  -2 -10   3      206.86      206.57      4.79 o 
  -1 -10   3      308.42      287.10      5.85 o 
   0 -10   3      158.93      154.71      4.08 o 
   1 -10   3       52.87       52.02      2.57 o 
   2 -10   3        0.10        0.92      1.42 o 
   3 -10   3        9.53       12.09      1.85 o 
   4 -10   3      118.73      131.83      4.15 o 
   5 -10   3       70.46       78.65      3.73 o 
  -5  -9   3       24.14       23.28      2.26 o 
  -4  -9   3      231.69      239.82      5.19 o 
  -3  -9   3     1349.00     1330.69     18.67 o 
  -2  -9   3      407.54      388.62      6.96 o 
  -1  -9   3       19.99       19.38      1.30 o 
   0  -9   3       50.77       43.68      2.16 o 
   1  -9   3        5.11        6.74      1.41 o 
   2  -9   3      254.72      243.88      5.21 o 
   3  -9   3       45.37       79.37      2.99 o 
   4  -9   3      191.06      172.11      4.56 o 
   5  -9   3       39.29       38.81      2.56 o 
   6  -9   3        0.10        0.12      2.04 o 
  -6  -8   3      101.80       95.38      3.31 o 
  -5  -8   3      454.37      463.77      8.03 o 
  -4  -8   3       84.02       80.16      2.69 o 
  -3  -8   3      383.40      383.57      6.61 o 
  -2  -8   3      108.81      111.46      2.16 o 
  -1  -8   3      541.13      535.42     11.75 o 
   0  -8   3        7.62        9.88      1.28 o 
   1  -8   3      136.79      135.69      3.43 o 
   2  -8   3      117.19      110.60      3.17 o 
   3  -8   3       15.40       16.90      1.67 o 
   4  -8   3       99.71       85.93      3.09 o 
   5  -8   3       34.74       36.23      2.36 o 
   6  -8   3        0.80        1.81      1.54 o 
   7  -8   3       31.37       35.97      2.66 o 
  -7  -7   3       50.82       55.72      1.96 o 
  -6  -7   3       69.73       69.79      2.01 o 
  -5  -7   3        3.52        5.29      1.20 o 
  -4  -7   3        0.51       -0.02      0.70 o 
  -3  -7   3       25.39       28.62      1.16 o 
  -2  -7   3       13.42       15.53      1.12 o 
  -1  -7   3       63.12       62.80      3.35 o 
   0  -7   3     1287.18     1226.45     16.70 o 
   1  -7   3      169.27      161.28      3.58 o 
   2  -7   3       12.62       15.26      1.60 o 
   3  -7   3      199.55      206.01      4.45 o 
   4  -7   3        0.59        0.39      1.14 o 
   5  -7   3        2.84        3.27      1.33 o 
   6  -7   3      199.11      194.62      4.88 o 
   7  -7   3      102.41       98.99      3.72 o 
   8  -7   3       21.31       23.96      2.75 o 
  -8  -6   3      139.39      149.08      4.22 o 
  -7  -6   3       68.24       75.46      4.59 o 
  -6  -6   3      100.77      103.00      1.82 o 
  -5  -6   3      111.86      122.39      1.87 o 
  -4  -6   3      123.29      121.97      1.71 o 
  -3  -6   3      232.37      255.21      2.65 o 
  -2  -6   3       81.30       78.77      1.21 o 
  -1  -6   3      914.55      869.49      8.79 o 
   0  -6   3       93.65       85.42      2.26 o 
   1  -6   3       53.90       63.09      2.02 o 
   2  -6   3       28.97       38.09      1.73 o 
   3  -6   3      437.37      471.17      7.65 o 
   4  -6   3      254.36      264.37      5.24 o 
   5  -6   3      143.20      143.96      3.81 o 
   6  -6   3      120.77      117.34      3.64 o 
   7  -6   3       85.02       89.84      3.60 o 
   8  -6   3        2.43        1.45      2.02 o 
  -9  -5   3      101.47      101.53      3.97 o 
  -8  -5   3       90.01       99.35      2.82 o 
  -7  -5   3        7.29        8.60      0.88 o 
  -6  -5   3       13.51       14.26      1.29 o 
  -5  -5   3      165.36      170.14      2.13 o 
  -4  -5   3       30.23       29.77      1.31 o 
  -3  -5   3      182.88      180.46      1.99 o 
  -2  -5   3      480.44      499.29      6.55 o 
  -1  -5   3      187.88      205.98      2.06 o 
   0  -5   3       72.57       95.58      2.21 o 
   1  -5   3     1160.67     1241.20     16.51 o 
   2  -5   3      358.21      322.91      5.39 o 
   3  -5   3      634.88      616.75      9.27 o 
   4  -5   3      374.39      342.51      4.03 o 
   5  -5   3       77.32       83.73      2.78 o 
   6  -5   3      198.29      196.71      4.66 o 
   7  -5   3        1.65        0.83      1.34 o 
   8  -5   3      397.10      388.33      7.80 o 
   9  -5   3       51.50       47.05      3.00 o 
  -9  -4   3      136.44      133.78      4.36 o 
  -8  -4   3      123.79      124.92      2.14 o 
  -7  -4   3       22.45       26.13      1.07 o 
  -6  -4   3      284.24      274.29      3.00 o 
  -5  -4   3      524.87      530.78      4.77 o 
  -4  -4   3       37.14       24.59      0.79 o 
  -3  -4   3       51.19       69.36      1.05 o 
  -2  -4   3      564.55      675.33      7.35 o 
  -1  -4   3     2066.67     2268.69     20.95 o 
   0  -4   3     5908.90     5916.77     73.63 o 
   1  -4   3     1027.47     1079.47     14.31 o 
   2  -4   3      762.65      930.77     14.41 o 
   3  -4   3        2.83        8.00      0.69 o 
   4  -4   3        9.41       11.57      0.74 o 
   5  -4   3       14.38       15.70      0.94 o 
   6  -4   3        7.17        4.26      0.87 o 
   7  -4   3      121.96      122.76      2.86 o 
   8  -4   3      912.45      919.14     10.11 o 
   9  -4   3       18.73       21.30      1.60 o 
  -9  -3   3      316.46      317.24      6.90 o 
  -8  -3   3       72.22       75.89      2.16 o 
  -7  -3   3      542.96      530.48      5.05 o 
  -6  -3   3      376.13      380.64      3.75 o 
  -5  -3   3       55.68       61.21      1.35 o 
  -4  -3   3      151.15      158.60      1.79 o 
  -3  -3   3       34.05       38.79      1.43 o 
  -2  -3   3     1568.71     1705.74     19.00 o 
  -1  -3   3     3216.12     3193.16     23.77 o 
   0  -3   3     1116.37     1151.43     14.84 o 
   1  -3   3      211.55      180.92      2.05 o 
   2  -3   3     1283.01     1322.49     12.36 o 
   3  -3   3      301.35      290.42      3.41 o 
   4  -3   3      948.40     1001.39     14.05 o 
   5  -3   3      822.13      835.77     12.27 o 
   6  -3   3      474.52      490.87      8.12 o 
   7  -3   3       51.79       57.43      2.48 o 
   8  -3   3       61.73       63.99      2.84 o 
   9  -3   3       16.63       15.77      2.46 o 
 -10  -2   3       11.41       11.67      2.11 o 
  -9  -2   3      455.28      437.98      8.49 o 
  -8  -2   3      250.36      253.34      5.61 o 
  -7  -2   3       28.56       32.25      1.36 o 
  -6  -2   3       22.24       30.88      0.91 o 
  -5  -2   3       38.76       46.74      0.96 o 
  -4  -2   3      820.70      760.77      6.19 o 
  -3  -2   3       16.08       28.15      0.59 o 
  -2  -2   3     5385.01     5180.98     54.68 o 
  -1  -2   3     1958.58     1969.38     25.46 o 
   0  -2   3      212.47      201.61      2.14 o 
   1  -2   3     2041.11     1865.93     24.48 o 
   2  -2   3      752.31      665.31      9.38 o 
   3  -2   3      556.99      526.18      7.88 o 
   4  -2   3     2606.68     2652.71     35.31 o 
   5  -2   3      858.12      881.75     13.03 o 
   6  -2   3      150.12      154.90      3.90 o 
   7  -2   3       29.67       26.45      1.93 o 
   8  -2   3        8.64       11.23      1.81 o 
   9  -2   3        5.07        2.11      2.16 o 
 -10  -1   3      139.46      135.28      4.54 o 
  -9  -1   3      313.92      303.86      6.61 o 
  -8  -1   3        4.01        3.30      1.35 o 
  -7  -1   3       62.77       63.08      2.49 o 
  -6  -1   3        1.54        1.18      0.61 o 
  -5  -1   3     2099.17     2158.07     20.79 o 
  -4  -1   3     3443.99     3476.87     32.61 o 
  -3  -1   3     7539.63     7118.37     80.04 o 
  -2  -1   3      127.86      135.22      1.77 o 
  -1  -1   3       78.03       74.68      1.09 o 
   0  -1   3       90.66      110.22      1.99 o 
   1  -1   3      133.13      115.44      2.16 o 
   2  -1   3      153.45      165.17      3.00 o 
   3  -1   3     1222.48     1251.15     17.34 o 
   4  -1   3      684.97      669.62     10.20 o 
   5  -1   3      127.86      131.81      3.37 o 
   6  -1   3        6.54        4.94      1.54 o 
   7  -1   3      120.64      110.88      3.52 o 
   8  -1   3       25.66       23.06      2.15 o 
   9  -1   3       30.43       37.87      2.79 o 
 -10   0   3       73.13       74.63      3.55 o 
  -9   0   3       22.37       24.58      2.20 o 
  -8   0   3       53.10       43.57      2.45 o 
  -7   0   3      210.65      201.52      4.58 o 
  -6   0   3      484.02      509.02      8.35 o 
  -5   0   3     1237.55     1278.67     12.83 o 
  -4   0   3     1409.39     1463.61     14.27 o 
  -3   0   3        9.89        8.30      0.37 o 
  -2   0   3      395.22      457.52      4.76 o 
  -1   0   3      178.32      190.17      1.67 o 
   0   0   3     1074.33     1111.96      8.48 o 
   1   0   3      163.62      168.31      2.19 o 
   2   0   3     4131.64     4084.85     39.05 o 
   3   0   3     1612.89     1602.61     31.11 o 
   4   0   3       37.72       33.58      1.73 o 
   5   0   3        0.20        0.37      1.25 o 
   6   0   3      520.49      542.36      9.36 o 
   7   0   3       29.99       31.28      2.49 o 
   8   0   3       21.27       19.66      2.15 o 
   9   0   3        5.21        4.37      1.99 o 
 -10   1   3       17.90       16.57      2.27 o 
  -9   1   3       56.69       48.03      2.75 o 
  -8   1   3      118.54      106.00      3.46 o 
  -7   1   3      225.34      248.81      5.25 o 
  -6   1   3      219.01      226.92      3.05 o 
  -5   1   3       55.66       47.97      1.18 o 
  -4   1   3      684.71      743.22      6.08 o 
  -3   1   3      265.82      262.63      3.28 o 
  -2   1   3      153.49      142.56      1.60 o 
  -1   1   3     2758.01     2736.92     20.44 o 
   0   1   3      814.56      973.15      9.12 o 
   1   1   3     1715.74     1641.05     15.16 o 
   2   1   3      413.21      441.21      8.43 o 
   3   1   3      383.34      453.90      5.07 o 
   4   1   3       79.25       67.89      1.59 o 
   5   1   3      172.12      174.43      2.86 o 
   6   1   3      263.67      266.79      5.86 o 
   7   1   3       15.38       14.79      1.97 o 
   8   1   3        0.25       -0.08      1.64 o 
   9   1   3        0.06        0.39      2.41 o 
 -10   2   3        6.72       10.70      2.12 o 
  -9   2   3      388.43      348.49      7.25 o 
  -8   2   3        7.46        5.30      1.24 o 
  -7   2   3      521.02      469.26      8.03 o 
  -6   2   3       16.00       17.68      0.93 o 
  -5   2   3      284.46      288.41      4.76 o 
  -4   2   3        1.20        0.85      0.74 o 
  -3   2   3     2957.23     3090.64     27.93 o 
  -2   2   3     1778.06     1631.45     14.99 o 
  -1   2   3      483.53      420.76      4.28 o 
   0   2   3      144.55      146.02      2.46 o 
   1   2   3      145.41      187.19      2.39 o 
   2   2   3       33.16       39.66      1.03 o 
   3   2   3      944.45     1050.82     15.52 o 
   4   2   3      208.64      194.39      6.83 o 
   5   2   3      109.22      106.26      2.25 o 
   6   2   3       52.08       62.68      1.91 o 
   7   2   3        5.16        2.65      1.71 o 
   8   2   3        7.87        5.31      1.95 o 
 -10   3   3      117.99      118.85      4.28 o 
  -9   3   3      187.65      188.42      5.21 o 
  -8   3   3        1.75        2.25      0.95 o 
  -7   3   3      128.81      117.01      2.28 o 
  -6   3   3        0.28        0.83      0.68 o 
  -5   3   3      131.43      145.82      2.25 o 
  -4   3   3      663.31      647.60      6.63 o 
  -3   3   3      317.10      316.52      3.56 o 
  -2   3   3       17.45       21.68      0.74 o 
  -1   3   3      157.99      166.67      2.14 o 
   0   3   3      432.03      492.32      5.13 o 
   1   3   3      153.10      167.36      2.32 o 
   2   3   3     1086.91     1090.76     10.73 o 
   3   3   3      738.10      716.69      7.67 o 
   4   3   3       36.67       36.57      1.38 o 
   5   3   3       64.40       57.37      1.77 o 
   6   3   3      106.48      113.72      4.01 o 
   7   3   3      149.50      136.08      6.50 o 
   8   3   3      100.44       91.16      4.07 o 
 -10   4   3        0.21       -0.06      2.29 o 
  -9   4   3        8.62        7.47      1.84 o 
  -8   4   3        7.13        5.53      1.06 o 
  -7   4   3      213.21      217.20      7.03 o 
  -6   4   3      231.68      223.85      3.21 o 
  -5   4   3      214.42      215.25      3.01 o 
  -4   4   3       34.74       39.36      1.77 o 
  -3   4   3        2.86        6.32      0.61 o 
  -2   4   3      592.88      613.71      6.29 o 
  -1   4   3     1812.35     1868.43     17.37 o 
   0   4   3      334.71      328.95      7.00 o 
   1   4   3      740.90      703.70      7.28 o 
   2   4   3      191.48      201.78      2.89 o 
   3   4   3       15.94       17.54      1.04 o 
   4   4   3      141.39      154.59      2.79 o 
   5   4   3      122.64      114.31      2.55 o 
   6   4   3      209.22      206.89      3.71 o 
   7   4   3      258.20      244.71      4.30 o 
  -9   5   3       26.96       32.67      2.79 o 
  -8   5   3       71.03       73.16      2.20 o 
  -7   5   3      165.11      157.90      2.82 o 
  -6   5   3      233.22      233.23      5.49 o 
  -5   5   3       94.48       99.59      1.98 o 
  -4   5   3       11.08       10.83      0.79 o 
  -3   5   3      131.63      137.83      2.20 o 
  -2   5   3     1297.88     1335.64     13.17 o 
  -1   5   3     1519.25     1564.93     14.87 o 
   0   5   3      430.29      423.43      8.07 o 
   1   5   3       10.56       10.59      0.79 o 
   2   5   3       46.10       49.32      1.50 o 
   3   5   3       28.08       35.84      1.47 o 
   4   5   3      224.98      206.54      3.50 o 
   5   5   3      385.56      373.90      5.26 o 
   6   5   3       78.36       88.06      2.55 o 
   7   5   3        9.55       11.57      1.57 o 
  -8   6   3       44.45       48.69      2.07 o 
  -7   6   3       39.24       42.25      2.54 o 
  -6   6   3        2.73        3.25      0.94 o 
  -5   6   3      310.59      316.87      6.23 o 
  -4   6   3       84.69       84.75      1.80 o 
  -3   6   3      241.10      246.59      3.32 o 
  -2   6   3      342.54      343.18      4.18 o 
  -1   6   3      175.95      165.55      2.56 o 
   0   6   3       24.13       33.42      1.25 o 
   1   6   3      138.75      139.96      2.47 o 
   2   6   3      125.90      140.41      5.06 o 
   3   6   3      576.64      568.42     10.83 o 
   4   6   3      366.17      377.27      5.25 o 
   5   6   3      202.97      205.84      3.80 o 
   6   6   3       23.53       20.52      3.27 o 
  -7   7   3       13.89       12.45      1.99 o 
  -6   7   3       32.14       32.58      2.24 o 
  -5   7   3      740.75      731.40     11.17 o 
  -4   7   3       36.93       37.66      1.99 o 
  -3   7   3        4.25        4.71      0.88 o 
  -2   7   3      133.81      136.30      2.41 o 
  -1   7   3        0.75        0.48      0.73 o 
   0   7   3        0.27        0.45      0.77 o 
   1   7   3        5.57        3.65      0.92 o 
   2   7   3      555.67      564.33      6.71 o 
   3   7   3      249.83      236.66      3.87 o 
   4   7   3       40.48       37.59      4.87 o 
   5   7   3        9.06        6.65      1.41 o 
  -7   8   3       18.59       17.82      2.30 o 
  -6   8   3       86.75       95.38      3.30 o 
  -5   8   3      254.91      251.90      5.38 o 
  -4   8   3       53.42       50.69      2.39 o 
  -3   8   3        0.94        0.91      1.16 o 
  -2   8   3       27.37       28.81      1.87 o 
  -1   8   3       40.34       39.48      2.07 o 
   0   8   3      181.96      182.95      4.41 o 
   1   8   3      250.27      259.83      4.71 o 
   2   8   3       71.20       73.93      2.90 o 
   3   8   3        0.17        0.05      1.07 o 
   4   8   3        5.95        4.21      1.45 o 
  -5   9   3        2.37        4.01      1.59 o 
  -4   9   3       11.49       13.11      1.73 o 
  -3   9   3       70.62       81.38      3.03 o 
  -2   9   3       44.83       46.19      2.41 o 
  -1   9   3       83.11       79.85      2.98 o 
   0   9   3       39.02       41.64      2.37 o 
   1   9   3        4.57        2.02      1.39 o 
   2   9   3        0.85       -0.60      1.42 o 
  -2 -11   4      137.12      148.94      4.41 o 
  -1 -11   4       92.99       94.93      3.39 o 
   0 -11   4       18.50       20.31      2.03 o 
   1 -11   4        0.54        0.87      1.53 o 
   2 -11   4        0.08       -1.65      1.59 o 
   3 -11   4       51.72       51.46      3.00 o 
  -4 -10   4      208.10      224.90      5.34 o 
  -3 -10   4      130.68      135.19      3.81 o 
  -2 -10   4       19.36       15.11      1.70 o 
  -1 -10   4        3.47        4.83      1.39 o 
   0 -10   4        0.19        0.52      1.05 o 
   1 -10   4       14.15       15.79      1.80 o 
   2 -10   4      181.84      161.35      4.34 o 
   3 -10   4      189.52      201.64      5.03 o 
   4 -10   4       71.40       76.45      3.63 o 
   5 -10   4        5.94        8.70      2.07 o 
  -5  -9   4      293.32      306.93      6.26 o 
  -4  -9   4       10.83       17.88      1.71 o 
  -3  -9   4        8.76        7.94      1.58 o 
  -2  -9   4       38.91       47.46      1.66 o 
  -1  -9   4       71.25       56.97      1.86 o 
   0  -9   4       40.00       40.44      2.13 o 
   1  -9   4      229.88      236.64      5.02 o 
   2  -9   4      329.13      311.87      6.22 o 
   3  -9   4        1.51       -1.27      1.31 o 
   4  -9   4       26.34       23.55      2.13 o 
   5  -9   4        0.13       -0.02      1.63 o 
   6  -9   4        1.11        1.61      1.82 o 
  -6  -8   4      179.49      183.07      4.43 o 
  -5  -8   4        2.36        2.41      1.45 o 
  -4  -8   4        3.14        3.32      0.82 o 
  -3  -8   4        5.41        6.88      0.99 o 
  -2  -8   4      582.86      603.46      6.75 o 
  -1  -8   4       40.14       43.09      1.98 o 
   0  -8   4      353.12      360.29      6.29 o 
   1  -8   4      180.14      186.25      4.12 o 
   2  -8   4      311.26      282.42      5.53 o 
   3  -8   4        6.21        3.52      1.33 o 
   4  -8   4       89.13       74.83      2.97 o 
   5  -8   4       31.84       23.09      2.37 o 
   6  -8   4      198.55      190.76      5.16 o 
   7  -8   4       87.21      102.00      4.05 o 
  -6  -7   4       48.93       47.94      1.67 o 
  -5  -7   4        3.57        2.32      0.82 o 
  -4  -7   4        1.70        1.04      0.71 o 
  -3  -7   4      165.25      172.32      2.69 o 
  -2  -7   4      775.60      778.82      8.17 o 
  -1  -7   4        1.64        0.84      1.14 o 
   0  -7   4       48.30       53.38      1.96 o 
   1  -7   4       43.35       39.28      1.98 o 
   2  -7   4      440.78      443.92      7.37 o 
   3  -7   4      650.99      651.37     10.18 o 
   4  -7   4      290.44      278.20      5.68 o 
   5  -7   4      247.03      226.69      5.22 o 
   6  -7   4       85.00      101.62      3.65 o 
   7  -7   4       34.65       34.03      2.56 o 
  -8  -6   4       71.39       73.19      3.24 o 
  -7  -6   4       21.69       19.03      1.09 o 
  -6  -6   4      428.65      425.91      6.10 o 
  -5  -6   4      390.05      395.66      5.00 o 
  -4  -6   4      407.36      427.27      4.01 o 
  -3  -6   4        2.58        4.75      0.53 o 
  -2  -6   4      211.99      216.51      2.91 o 
  -1  -6   4       52.32       56.68      1.38 o 
   0  -6   4       94.27      103.68      2.57 o 
   1  -6   4       36.57       47.12      1.79 o 
   2  -6   4     1383.72     1419.28     19.15 o 
   3  -6   4     1116.03     1077.68     15.22 o 
   4  -6   4      621.42      625.47      9.95 o 
   5  -6   4       29.52       27.32      1.98 o 
   6  -6   4        0.68       -0.19      1.34 o 
   7  -6   4       20.83       21.41      2.13 o 
   8  -6   4       19.99       24.77      2.44 o 
  -9  -5   4        0.09        0.49      1.40 o 
  -8  -5   4       13.53       17.26      1.39 o 
  -7  -5   4      142.83      144.78      2.22 o 
  -6  -5   4      737.76      748.18      8.32 o 
  -5  -5   4      600.66      606.80      5.39 o 
  -4  -5   4       27.06       28.62      0.87 o 
  -3  -5   4      374.59      372.94      4.63 o 
  -2  -5   4        4.43        6.09      0.48 o 
  -1  -5   4      192.61      205.12      2.06 o 
   0  -5   4     1242.70     1260.34     16.62 o 
   1  -5   4     1765.48     1749.01     22.74 o 
   2  -5   4      180.70      166.92      3.46 o 
   3  -5   4        9.99       10.35      1.14 o 
   4  -5   4       12.14       12.05      1.36 o 
   5  -5   4        0.18        0.29      1.16 o 
   6  -5   4       28.46       25.48      2.03 o 
   7  -5   4        1.30        0.20      1.43 o 
   8  -5   4       19.25       24.95      2.37 o 
  -9  -4   4       70.79       77.85      2.38 o 
  -8  -4   4      236.79      252.13      6.58 o 
  -7  -4   4      327.80      322.64      3.54 o 
  -6  -4   4      273.23      268.34      3.70 o 
  -5  -4   4        6.40        7.36      0.59 o 
  -4  -4   4       18.79       20.03      0.76 o 
  -3  -4   4      379.92      442.04      3.86 o 
  -2  -4   4      605.11      626.15      5.13 o 
  -1  -4   4      513.62      441.05      5.20 o 
   0  -4   4        2.48        5.36      0.44 o 
   1  -4   4        0.69        1.13      0.59 o 
   2  -4   4       39.51       28.43      0.89 o 
   3  -4   4      225.20      242.94      4.70 o 
   4  -4   4       60.06       64.16      1.52 o 
   5  -4   4      433.74      408.80      4.94 o 
   6  -4   4      526.69      547.36      8.49 o 
   7  -4   4      136.06      128.61      2.73 o 
   8  -4   4       25.35       30.31      2.90 o 
 -10  -3   4       29.82       33.76      2.80 o 
  -9  -3   4      522.20      535.57      9.90 o 
  -8  -3   4       36.49       38.67      1.65 o 
  -7  -3   4      299.55      287.06      3.20 o 
  -6  -3   4      107.75      112.89      1.67 o 
  -5  -3   4       27.42       25.65      1.10 o 
  -4  -3   4       47.87       48.03      1.34 o 
  -3  -3   4       13.12        6.75      0.39 o 
  -2  -3   4     4731.14     4857.60     36.11 o 
  -1  -3   4      340.65      381.22      4.23 o 
   0  -3   4      314.47      341.20      3.51 o 
   1  -3   4        0.21        1.57      0.78 o 
   2  -3   4       37.58       30.17      0.91 o 
   3  -3   4        5.61       10.41      0.99 o 
   4  -3   4     1741.33     1744.09     23.75 o 
   5  -3   4      465.93      480.60      7.93 o 
   6  -3   4       65.91       71.15      2.73 o 
   7  -3   4       83.39       85.00      3.04 o 
   8  -3   4       59.55       63.29      2.98 o 
   9  -3   4      148.44      136.66      4.44 o 
 -10  -2   4      134.74      155.44      4.92 o 
  -9  -2   4       63.65       64.91      3.12 o 
  -8  -2   4      293.15      271.77      4.17 o 
  -7  -2   4      974.26      954.36     10.33 o 
  -6  -2   4      508.91      492.35      5.84 o 
  -5  -2   4      666.29      608.37      5.22 o 
  -4  -2   4     1643.60     1652.69     12.73 o 
  -3  -2   4     2650.51     2685.96     20.16 o 
  -2  -2   4     2839.33     2993.98     43.50 o 
  -1  -2   4      202.59      199.38      1.85 o 
   0  -2   4      433.88      400.12      4.49 o 
   1  -2   4      628.52      583.96      8.31 o 
   2  -2   4     1241.88     1174.59     16.02 o 
   3  -2   4      429.02      424.02      6.78 o 
   4  -2   4       20.21       22.66      1.46 o 
   5  -2   4       22.89       27.06      1.85 o 
   6  -2   4       17.21       19.51      1.94 o 
   7  -2   4       28.52       18.12      1.85 o 
   8  -2   4       69.40       67.06      3.41 o 
   9  -2   4      147.69      160.64      5.21 o 
 -10  -1   4       64.83       68.25      3.42 o 
  -9  -1   4       65.71       71.26      3.20 o 
  -8  -1   4        0.93        1.70      1.33 o 
  -7  -1   4      331.91      337.47      4.59 o 
  -6  -1   4     1615.18     1567.29     15.71 o 
  -5  -1   4      270.63      254.62      8.16 o 
  -4  -1   4     1216.47     1151.61     13.47 o 
  -3  -1   4       14.11       19.98      2.01 o 
  -2  -1   4      416.99      444.48      4.74 o 
  -1  -1   4     1274.49     1222.06     11.74 o 
   0  -1   4     1955.68     1745.52     16.54 o 
   1  -1   4      303.90      291.02      4.73 o 
   2  -1   4      738.38      719.39     10.39 o 
   3  -1   4      135.62      137.83      3.24 o 
   4  -1   4       12.04       15.05      1.35 o 
   5  -1   4       25.65       27.18      1.85 o 
   6  -1   4       55.86       49.64      2.50 o 
   7  -1   4       72.96       70.71      3.09 o 
   8  -1   4       92.21      102.54      3.85 o 
   9  -1   4       26.38       28.57      3.06 o 
 -10   0   4        0.10        1.33      1.85 o 
  -9   0   4       17.83       17.95      2.09 o 
  -8   0   4      125.35      128.56      3.89 o 
  -7   0   4      637.39      662.90     10.80 o 
  -6   0   4      156.61      169.19      2.79 o 
  -5   0   4      279.91      293.23      3.79 o 
  -4   0   4      255.02      266.45      2.53 o 
  -3   0   4      336.72      414.96      4.60 o 
  -2   0   4        7.40       10.28      0.54 o 
  -1   0   4      373.99      330.92      2.81 o 
   0   0   4        8.60        7.39      0.41 o 
   1   0   4     1273.65     1269.70     13.99 o 
   2   0   4       67.85       76.16      1.90 o 
   3   0   4      122.05      127.19      2.05 o 
   4   0   4        4.06        8.09      1.26 o 
   5   0   4      573.60      590.68      9.93 o 
   6   0   4      207.95      223.76      5.28 o 
   7   0   4       18.25       17.76      2.11 o 
   8   0   4       16.76       15.60      2.22 o 
 -10   1   4        3.89        2.87      1.89 o 
  -9   1   4       85.98       86.43      3.50 o 
  -8   1   4       93.62      101.10      3.46 o 
  -7   1   4       20.28       21.46      1.76 o 
  -6   1   4       61.95       64.80      2.37 o 
  -5   1   4       12.81       11.36      1.35 o 
  -4   1   4       46.25       24.62      0.67 o 
  -3   1   4     1386.81     1323.05     10.21 o 
  -2   1   4     1319.76     1277.06      9.79 o 
  -1   1   4      325.52      362.84      3.08 o 
   0   1   4      475.07      468.86      3.90 o 
   1   1   4      648.96      707.59      5.74 o 
   2   1   4     5612.23     5803.03    102.51 o 
   3   1   4       29.60       33.66      1.14 o 
   4   1   4      512.23      502.34      5.88 o 
   5   1   4        2.72        3.50      0.83 o 
   6   1   4      202.94      181.81      4.85 o 
   7   1   4       13.91       13.16      2.06 o 
   8   1   4        0.09        0.07      1.93 o 
 -10   2   4       19.02       23.75      2.48 o 
  -9   2   4       13.72       14.96      2.01 o 
  -8   2   4      435.66      374.84      7.35 o 
  -7   2   4      601.77      609.71     10.14 o 
  -6   2   4      417.87      393.50      4.59 o 
  -5   2   4      266.45      269.38      3.52 o 
  -4   2   4       12.49       32.14      0.97 o 
  -3   2   4      890.64      882.65      7.06 o 
  -2   2   4      345.90      364.48      3.18 o 
  -1   2   4      104.71       93.43      1.12 o 
   0   2   4      206.08      244.92      2.27 o 
   1   2   4     1783.83     1867.19     17.43 o 
   2   2   4     9014.40     9099.56    102.55 o 
   3   2   4      454.18      450.42      5.25 o 
   4   2   4       15.44       11.07      1.13 o 
   5   2   4        0.30        1.50      0.84 o 
   6   2   4       40.49       38.81      1.70 o 
   7   2   4       53.43       48.42      3.12 o 
   8   2   4       14.36       18.45      2.63 o 
 -10   3   4        4.12        3.50      2.36 o 
  -9   3   4       32.70       34.89      2.52 o 
  -8   3   4      432.04      379.32      7.40 o 
  -7   3   4      645.02      652.91     10.73 o 
  -6   3   4      798.36      830.17     21.76 o 
  -5   3   4      562.05      572.35      9.19 o 
  -4   3   4       38.17       33.36      1.02 o 
  -3   3   4       55.74       45.23      1.07 o 
  -2   3   4      556.86      621.25      6.29 o 
  -1   3   4      850.57      872.56      8.56 o 
   0   3   4     1475.64     1538.13     14.53 o 
   1   3   4      152.18      155.98      2.34 o 
   2   3   4      301.27      318.25      7.71 o 
   3   3   4      112.08      112.70      2.19 o 
   4   3   4       50.96       46.68      1.62 o 
   5   3   4       26.39       29.19      1.48 o 
   6   3   4      100.22       94.43      2.50 o 
   7   3   4       74.69       73.18      2.44 o 
  -9   4   4        8.62       10.24      1.95 o 
  -8   4   4      159.22      158.18      4.37 o 
  -7   4   4      144.68      148.50      4.12 o 
  -6   4   4      214.91      235.83      3.33 o 
  -5   4   4        0.18        0.27      0.71 o 
  -4   4   4        0.93        0.14      0.58 o 
  -3   4   4      144.96      134.21      2.10 o 
  -2   4   4      685.38      671.78      6.89 o 
  -1   4   4      369.62      360.40      7.48 o 
   0   4   4      160.66      149.14      2.30 o 
   1   4   4       16.77       17.94      0.95 o 
   2   4   4      306.47      325.52      7.00 o 
   3   4   4       55.32       59.00      2.73 o 
   4   4   4      204.44      197.95      3.39 o 
   5   4   4      152.81      153.64      3.10 o 
   6   4   4       56.83       58.19      2.71 o 
   7   4   4        8.06       11.76      1.56 o 
  -9   5   4       72.21       73.79      3.40 o 
  -8   5   4       58.72       58.88      2.89 o 
  -7   5   4       33.99       34.01      2.21 o 
  -6   5   4       38.46       41.01      1.43 o 
  -5   5   4       63.99       59.06      1.60 o 
  -4   5   4      149.05      145.43      2.62 o 
  -3   5   4      735.27      729.56      7.60 o 
  -2   5   4       63.86       54.62      2.41 o 
  -1   5   4        5.51        3.69      0.65 o 
   0   5   4       13.10       11.19      0.81 o 
   1   5   4       49.19       54.79      1.51 o 
   2   5   4       28.55       22.87      1.17 o 
   3   5   4      472.93      484.53      5.98 o 
   4   5   4      248.32      268.15      9.46 o 
   5   5   4       86.23       89.63      2.58 o 
   6   5   4       19.17       18.94      1.62 o 
  -8   6   4       20.53       23.23      2.47 o 
  -7   6   4        0.23        0.52      1.36 o 
  -6   6   4       11.23       13.46      1.09 o 
  -5   6   4      672.10      672.91      7.38 o 
  -4   6   4      844.64      876.79      9.13 o 
  -3   6   4       62.33       55.92      2.48 o 
  -2   6   4      111.89      103.94      3.52 o 
  -1   6   4        0.94        0.72      0.66 o 
   0   6   4       38.89       46.66      1.51 o 
   1   6   4        5.37        3.97      0.83 o 
   2   6   4      254.91      240.44      3.68 o 
   3   6   4       78.12       77.68      2.19 o 
   4   6   4        8.24        6.68      1.18 o 
   5   6   4       12.75        9.81      2.39 o 
  -6   7   4      171.73      192.79      4.59 o 
  -5   7   4      527.72      536.80      8.82 o 
  -4   7   4       92.42       90.02      3.73 o 
  -3   7   4      300.79      318.19      5.59 o 
  -2   7   4       49.60       48.12      1.65 o 
  -1   7   4       59.90       66.04      1.89 o 
   0   7   4      175.06      192.91      3.19 o 
   1   7   4       50.90       53.93      3.87 o 
   2   7   4       28.96       24.00      1.41 o 
   3   7   4       10.31        8.75      1.96 o 
   4   7   4       11.71       10.89      1.51 o 
  -6   8   4       12.75        9.93      1.70 o 
  -5   8   4       48.95       48.44      2.46 o 
  -4   8   4        6.97        5.47      1.42 o 
  -3   8   4       87.23       87.27      2.92 o 
  -2   8   4       85.11       90.14      2.96 o 
  -1   8   4       92.69       96.78      3.08 o 
   0   8   4      105.57       99.58      2.50 o 
   1   8   4        0.16       -0.24      0.96 o 
   2   8   4        1.11        1.60      1.19 o 
   3   8   4       34.07       32.15      2.97 o 
  -4   9   4       84.82       93.29      3.52 o 
  -3   9   4       65.89       72.98      2.95 o 
  -2   9   4       18.38       16.20      1.78 o 
  -1   9   4       33.93       33.20      2.21 o 
   0   9   4       13.37       11.54      2.01 o 
   1   9   4        9.69       10.44      1.82 o 
  -2 -11   5        7.25        7.74      1.68 o 
  -1 -11   5        0.21        0.34      1.46 o 
   0 -11   5        0.39        0.39      1.22 o 
   1 -11   5       99.16      102.06      3.61 o 
   2 -11   5       74.31       82.60      3.42 o 
  -4 -10   5       99.18       91.10      3.22 o 
  -3 -10   5       17.85       12.94      1.69 o 
  -2 -10   5       67.16       64.79      2.12 o 
  -1 -10   5       30.07       26.39      1.45 o 
   0 -10   5       56.73       58.68      2.03 o 
   1 -10   5      214.40      206.66      4.86 o 
   2 -10   5      106.01       97.55      3.41 o 
   3 -10   5        0.15        0.23      1.58 o 
   4 -10   5        3.35        3.97      2.22 o 
  -5  -9   5        9.03        8.78      1.84 o 
  -4  -9   5       29.77       37.60      1.69 o 
  -3  -9   5        4.17        4.10      1.08 o 
  -2  -9   5      237.33      237.97      3.62 o 
  -1  -9   5      301.26      305.80      4.52 o 
   0  -9   5      571.58      560.42      9.04 o 
   1  -9   5      356.68      349.22      6.49 o 
   2  -9   5       84.36       68.05      2.75 o 
   3  -9   5        4.97        4.54      1.56 o 
   4  -9   5        0.33       -0.25      1.54 o 
   5  -9   5       73.24       83.90      3.59 o 
   6  -9   5       53.55       69.11      3.58 o 
  -5  -8   5        0.10        0.21      0.84 o 
  -4  -8   5       62.48       67.95      1.82 o 
  -3  -8   5      128.19      120.78      2.32 o 
  -2  -8   5     2304.53     2244.64     31.56 o 
  -1  -8   5      696.26      668.53      9.23 o 
   0  -8   5       19.31       21.14      1.56 o 
   1  -8   5       22.28       25.62      1.71 o 
   2  -8   5        5.43        8.08      1.64 o 
   3  -8   5       46.60       49.39      2.69 o 
   4  -8   5        5.64        8.41      1.67 o 
   5  -8   5      215.46      204.03      5.21 o 
   6  -8   5       61.39       68.55      3.69 o 
  -7  -7   5        0.14        0.97      1.65 o 
  -6  -7   5      388.21      370.57      7.15 o 
  -5  -7   5      135.35      138.52      2.46 o 
  -4  -7   5      448.99      459.29      5.40 o 
  -3  -7   5      200.71      198.88      3.77 o 
  -2  -7   5      354.67      335.74      4.17 o 
  -1  -7   5      286.47      281.12      3.72 o 
   0  -7   5      330.39      309.14      5.45 o 
   1  -7   5      110.41      117.03      3.01 o 
   2  -7   5        0.72        1.73      1.07 o 
   3  -7   5        3.46        1.58      1.43 o 
   4  -7   5       30.29       30.63      2.11 o 
   5  -7   5       98.26      116.73      3.78 o 
   6  -7   5       32.06       28.60      2.39 o 
   7  -7   5       24.61       20.56      2.38 o 
  -8  -6   5        5.43        3.79      1.31 o 
  -7  -6   5       56.92       56.40      1.86 o 
  -6  -6   5       14.49       12.41      1.06 o 
  -5  -6   5        3.13        2.81      0.75 o 
  -4  -6   5       17.99       17.10      1.07 o 
  -3  -6   5        3.21        3.17      0.64 o 
  -2  -6   5      121.97      107.44      1.90 o 
  -1  -6   5      203.82      225.26      3.07 o 
   0  -6   5      511.88      515.55      7.74 o 
   1  -6   5     1032.34     1023.02     14.15 o 
   2  -6   5       24.87       23.58      1.64 o 
   3  -6   5        1.59        0.49      1.04 o 
   4  -6   5       65.72       68.84      2.70 o 
   5  -6   5        3.72        4.73      1.47 o 
   6  -6   5       16.56       17.35      2.01 o 
   7  -6   5      143.01      145.50      4.56 o 
  -9  -5   5        1.00        0.63      1.20 o 
  -8  -5   5      168.64      174.81      3.42 o 
  -7  -5   5      328.39      341.50      4.82 o 
  -6  -5   5        5.10        6.86      0.89 o 
  -5  -5   5      310.72      294.52      4.05 o 
  -4  -5   5       13.31       16.28      1.09 o 
  -3  -5   5      119.23      133.31      3.01 o 
  -2  -5   5      929.64      952.58      7.64 o 
  -1  -5   5      820.10      837.45      6.77 o 
   0  -5   5     1300.57     1215.82     16.11 o 
   1  -5   5       82.15       98.45      2.49 o 
   2  -5   5       81.96       82.88      2.48 o 
   3  -5   5        1.68        2.28      0.97 o 
   4  -5   5      399.21      400.21      7.07 o 
   5  -5   5      266.86      249.76      5.39 o 
   6  -5   5      135.03      132.97      4.01 o 
   7  -5   5       11.19       11.24      1.94 o 
   8  -5   5       22.49       26.48      2.48 o 
  -9  -4   5      303.36      320.92      5.05 o 
  -8  -4   5      338.34      340.31      4.97 o 
  -7  -4   5       45.63       48.73      1.74 o 
  -6  -4   5        0.79        1.15      1.31 o 
  -5  -4   5      150.94      156.68      2.23 o 
  -4  -4   5       94.88       94.30      1.60 o 
  -3  -4   5      306.80      289.58      2.74 o 
  -2  -4   5      598.75      576.25      4.81 o 
  -1  -4   5      409.32      413.45      3.59 o 
   0  -4   5       45.79       29.32      1.54 o 
   1  -4   5      141.90      168.44      2.16 o 
   2  -4   5      166.42      189.53      4.06 o 
   3  -4   5      176.15      153.87      2.37 o 
   4  -4   5      864.48      847.85      8.81 o 
   5  -4   5      457.08      480.68      5.73 o 
   6  -4   5        2.64        4.41      1.50 o 
   7  -4   5       95.54       90.69      3.17 o 
   8  -4   5        0.09       -0.28      1.61 o 
  -9  -3   5      305.73      302.05      4.78 o 
  -8  -3   5      201.36      215.88      5.16 o 
  -7  -3   5      668.84      684.18      7.93 o 
  -6  -3   5        0.67        1.45      0.69 o 
  -5  -3   5       31.75       31.35      0.99 o 
  -4  -3   5     1812.48     1847.66     14.21 o 
  -3  -3   5      271.13      223.68      2.96 o 
  -2  -3   5      176.11      204.91      2.25 o 
  -1  -3   5      213.80      310.86      2.96 o 
   0  -3   5     2639.30     2723.63     25.22 o 
   1  -3   5     1555.19     1641.18     15.23 o 
   2  -3   5      916.90      978.37     13.59 o 
   3  -3   5       16.10       12.24      1.08 o 
   4  -3   5      202.79      198.63      4.19 o 
   5  -3   5       28.47       30.83      2.06 o 
   6  -3   5        9.75       13.59      1.64 o 
   7  -3   5        0.17        1.14      1.76 o 
   8  -3   5       28.58       31.67      2.76 o 
 -10  -2   5       18.53       18.69      2.73 o 
  -9  -2   5        4.07        3.60      2.17 o 
  -8  -2   5      241.27      232.04      3.84 o 
  -7  -2   5      178.43      200.02      3.31 o 
  -6  -2   5      340.23      343.77      4.52 o 
  -5  -2   5     1871.84     1923.65     18.83 o 
  -4  -2   5      919.63      941.52      9.68 o 
  -3  -2   5       13.19       16.37      0.76 o 
  -2  -2   5      354.80      375.37      4.75 o 
  -1  -2   5     1986.18     1998.75     15.10 o 
   0  -2   5      525.74      504.09      7.41 o 
   1  -2   5      540.97      523.56      7.80 o 
   2  -2   5      389.86      378.51      6.10 o 
   3  -2   5        3.11        4.54      0.96 o 
   4  -2   5        0.49        0.05      0.96 o 
   5  -2   5      335.86      337.28      6.43 o 
   6  -2   5      174.21      166.20      4.36 o 
   7  -2   5      152.80      167.84      4.85 o 
   8  -2   5       38.49       49.16      3.03 o 
 -10  -1   5       16.47       16.07      2.29 o 
  -9  -1   5        9.44       13.01      1.95 o 
  -8  -1   5      761.63      741.88      8.70 o 
  -7  -1   5      223.19      216.13      5.20 o 
  -6  -1   5      270.21      280.08      3.90 o 
  -5  -1   5      796.77      832.72      8.86 o 
  -4  -1   5      216.01      224.24      3.55 o 
  -3  -1   5       54.76       53.56      1.21 o 
  -2  -1   5        0.89        1.47      0.41 o 
  -1  -1   5     1240.64     1138.53     11.12 o 
   0  -1   5      512.71      489.21      7.77 o 
   1  -1   5      488.78      508.43      7.75 o 
   2  -1   5       39.96       39.86      1.62 o 
   3  -1   5       40.68       38.72      1.87 o 
   4  -1   5      202.11      213.59      4.76 o 
   5  -1   5      604.89      577.63      9.80 o 
   6  -1   5      266.33      272.66      6.02 o 
   7  -1   5      101.05      106.80      3.90 o 
   8  -1   5        5.71        4.56      1.95 o 
 -10   0   5       57.58       58.34      3.33 o 
  -9   0   5      288.16      286.26      6.55 o 
  -8   0   5      247.87      266.27      5.96 o 
  -7   0   5       27.55       27.97      2.59 o 
  -6   0   5        5.07        5.77      0.80 o 
  -5   0   5       28.14       27.86      1.10 o 
  -4   0   5     1070.27     1168.43     16.63 o 
  -3   0   5     2651.03     2801.43     26.48 o 
  -2   0   5     2570.30     2467.02     26.19 o 
  -1   0   5       15.38       14.61      0.48 o 
   0   0   5      390.40      411.68      3.56 o 
   1   0   5      230.52      222.38      2.80 o 
   2   0   5       10.46       16.42      0.80 o 
   3   0   5       68.57       80.61      2.54 o 
   4   0   5      455.25      465.12      8.23 o 
   5   0   5       36.16       33.38      2.24 o 
   6   0   5       49.47       44.71      2.71 o 
   7   0   5       36.27       33.00      2.65 o 
   8   0   5       17.74       13.85      2.45 o 
 -10   1   5       68.08       72.43      3.59 o 
  -9   1   5       17.56       17.84      2.10 o 
  -8   1   5       32.07       33.22      2.28 o 
  -7   1   5      202.64      199.62      4.74 o 
  -6   1   5      277.08      259.21      3.73 o 
  -5   1   5      795.27      780.05      8.91 o 
  -4   1   5     1075.03     1052.90      8.37 o 
  -3   1   5       67.52       65.49      1.98 o 
  -2   1   5       66.67       64.48      1.23 o 
  -1   1   5      248.96      246.30      2.32 o 
   0   1   5        2.76        4.10      0.39 o 
   1   1   5      474.93      516.80      4.44 o 
   2   1   5      489.11      505.92      5.73 o 
   3   1   5     1131.93     1143.04     11.46 o 
   4   1   5        5.25        5.36      0.86 o 
   5   1   5       16.04       15.71      1.94 o 
   6   1   5       55.93       56.10      3.06 o 
   7   1   5      154.86      156.52      5.00 o 
   8   1   5        1.35        2.58      2.71 o 
 -10   2   5        4.53        9.25      2.16 o 
  -9   2   5        6.03        2.83      2.01 o 
  -8   2   5      281.14      258.68      5.84 o 
  -7   2   5       93.57       87.07      3.08 o 
  -6   2   5      227.71      219.60      4.80 o 
  -5   2   5      269.76      256.04      5.07 o 
  -4   2   5       35.26       39.22      0.87 o 
  -3   2   5     1313.33     1366.60     13.46 o 
  -2   2   5      974.92     1059.23      8.35 o 
  -1   2   5      335.31      366.01      3.26 o 
   0   2   5     1004.42      952.39      7.59 o 
   1   2   5        5.78       15.88      0.83 o 
   2   2   5      525.51      520.70      5.87 o 
   3   2   5       70.66       65.08      2.92 o 
   4   2   5      250.74      252.38      3.83 o 
   5   2   5       88.14       82.20      2.24 o 
   6   2   5      111.83      109.70      2.72 o 
   7   2   5       97.49      104.17      4.32 o 
 -10   3   5        5.03        2.48      1.95 o 
  -9   3   5      115.71      129.06      4.49 o 
  -8   3   5      456.34      416.65      8.15 o 
  -7   3   5        3.88        2.38      1.34 o 
  -6   3   5      526.23      494.91      8.52 o 
  -5   3   5      203.60      203.05      4.41 o 
  -4   3   5       24.25       22.73      0.96 o 
  -3   3   5      277.66      280.65      3.35 o 
  -2   3   5     2366.91     2416.31     22.24 o 
  -1   3   5     1106.55     1072.92     10.47 o 
   0   3   5      142.63      134.54      2.16 o 
   1   3   5        2.58        3.06      0.70 o 
   2   3   5      127.68      119.71      2.29 o 
   3   3   5       10.54       16.13      1.10 o 
   4   3   5       60.43       60.03      1.93 o 
   5   3   5      148.82      143.82      3.02 o 
   6   3   5       53.70       56.96      2.69 o 
   7   3   5       44.75       52.12      2.29 o 
  -9   4   5      147.95      156.20      4.73 o 
  -8   4   5      164.26      167.86      4.62 o 
  -7   4   5        5.84        4.97      1.69 o 
  -6   4   5      125.71      108.95      3.44 o 
  -5   4   5       54.32       57.32      1.49 o 
  -4   4   5      293.41      291.34      3.66 o 
  -3   4   5      688.32      672.63      7.01 o 
  -2   4   5      412.26      426.10     13.29 o 
  -1   4   5       28.44       22.94      0.96 o 
   0   4   5       52.25       62.89      2.56 o 
   1   4   5      110.90      109.26      2.11 o 
   2   4   5       75.01       82.17      5.12 o 
   3   4   5      594.55      582.42      7.62 o 
   4   4   5      363.16      359.95      5.12 o 
   5   4   5       26.66       26.59      1.64 o 
   6   4   5        4.89        5.36      1.33 o 
  -9   5   5        7.58        6.07      2.33 o 
  -8   5   5       12.86       14.96      1.98 o 
  -7   5   5        8.13        7.77      1.58 o 
  -6   5   5       62.21       57.44      2.76 o 
  -5   5   5      345.20      344.50      4.38 o 
  -4   5   5      220.41      220.07      3.14 o 
  -3   5   5       94.05       93.12      1.91 o 
  -2   5   5       59.56       55.26      3.30 o 
  -1   5   5      149.22      158.84      2.83 o 
   0   5   5       72.34       70.21      1.71 o 
   1   5   5      197.91      190.67      3.06 o 
   2   5   5      450.18      457.66      5.75 o 
   3   5   5      112.96      124.87      4.70 o 
   4   5   5       10.08        7.14      1.32 o 
   5   5   5        0.06        0.39      1.33 o 
  -8   6   5        2.14        2.28      2.09 o 
  -7   6   5        5.53        6.36      1.69 o 
  -6   6   5      176.15      170.20      4.41 o 
  -5   6   5      218.46      226.54      3.46 o 
  -4   6   5      175.45      182.64      3.57 o 
  -3   6   5        2.60        1.83      0.82 o 
  -2   6   5       67.37       76.60      1.84 o 
  -1   6   5      120.67      119.76      2.38 o 
   0   6   5      485.05      485.62      5.88 o 
   1   6   5      220.53      212.35      3.42 o 
   2   6   5        0.13        0.35      0.89 o 
   3   6   5        0.08        0.35      0.89 o 
   4   6   5        2.68        1.30      1.19 o 
  -6   7   5       99.45      102.98      3.82 o 
  -5   7   5       17.02       16.74      1.87 o 
  -4   7   5      276.24      280.59      4.80 o 
  -3   7   5       51.11       47.04      1.61 o 
  -2   7   5        4.03        6.25      1.59 o 
  -1   7   5       89.25       90.45      2.50 o 
   0   7   5       56.51       47.35      1.71 o 
   1   7   5       14.11       17.25      1.48 o 
   2   7   5       22.33       19.93      1.52 o 
   3   7   5      125.96      126.34      3.07 o 
  -4   8   5      326.91      337.83      6.52 o 
  -3   8   5        0.98        3.85      1.34 o 
  -2   8   5        0.17        0.79      1.22 o 
  -1   8   5       70.32       63.09      2.50 o 
   0   8   5        0.24        1.57      1.29 o 
   1   8   5       11.77       13.90      1.40 o 
  -1 -11   6        3.16        1.68      1.17 o 
   0 -11   6       81.85       82.38      2.52 o 
   1 -11   6      134.95      143.02      4.25 o 
  -3 -10   6        6.00        7.28      1.37 o 
  -2 -10   6       10.02        8.82      1.36 o 
  -1 -10   6      194.87      205.10      3.56 o 
   0 -10   6      138.53      145.31      3.26 o 
   1 -10   6       26.54       23.86      2.05 o 
   2 -10   6        2.59        0.01      1.53 o 
   3 -10   6        3.58        4.18      1.76 o 
   4 -10   6       24.04       23.23      2.45 o 
  -5  -9   6       34.19       41.49      2.55 o 
  -4  -9   6        1.39        2.64      1.14 o 
  -3  -9   6       76.76       89.53      2.24 o 
  -2  -9   6      215.46      234.64     12.28 o 
  -1  -9   6      103.53      106.43      3.73 o 
   0  -9   6       73.25       68.02      2.10 o 
   1  -9   6       11.28       10.20      1.79 o 
   2  -9   6       30.97       39.96      2.35 o 
   3  -9   6      102.28       96.12      3.66 o 
   4  -9   6       90.40      101.86      3.75 o 
   5  -9   6       41.61       50.38      3.14 o 
  -7  -8   6       74.83       75.55      3.57 o 
  -6  -8   6       13.63        7.83      1.65 o 
  -5  -8   6      305.72      338.55      6.91 o 
  -4  -8   6      206.84      209.39      4.23 o 
  -3  -8   6       78.53       79.90      1.97 o 
  -2  -8   6      143.16      155.58      2.70 o 
  -1  -8   6      274.00      303.91      4.17 o 
   0  -8   6      171.36      162.38      3.73 o 
   1  -8   6       26.59       28.39      1.85 o 
   2  -8   6       57.61       59.08      2.50 o 
   3  -8   6      198.40      190.18      4.63 o 
   4  -8   6       14.19       11.35      1.81 o 
   5  -8   6       24.81       20.31      2.26 o 
   6  -8   6        7.96        3.01      1.94 o 
  -7  -7   6       17.98       21.48      2.27 o 
  -6  -7   6      436.45      425.06      8.02 o 
  -5  -7   6       95.97       84.10      3.14 o 
  -4  -7   6        0.23        0.60      0.73 o 
  -3  -7   6        6.43        7.75      0.89 o 
  -2  -7   6        2.94        5.32      0.82 o 
  -1  -7   6      627.03      645.64      7.83 o 
   0  -7   6       71.33       68.58      2.35 o 
   1  -7   6       25.46       25.19      1.61 o 
   2  -7   6      194.38      174.94      4.02 o 
   3  -7   6      466.91      457.88      8.02 o 
   4  -7   6       12.06       17.18      1.86 o 
   5  -7   6       11.15       11.90      1.90 o 
   6  -7   6       98.39       90.66      3.73 o 
   7  -7   6       98.68      106.61      4.24 o 
  -8  -6   6      160.18      163.33      3.37 o 
  -7  -6   6      153.23      150.15      6.04 o 
  -6  -6   6      262.11      249.24      5.81 o 
  -5  -6   6      152.13      147.80      2.65 o 
  -4  -6   6       29.52       25.80      1.77 o 
  -3  -6   6        0.60       -0.18      0.58 o 
  -2  -6   6      458.50      480.75      5.40 o 
  -1  -6   6     1384.32     1333.84     13.08 o 
   0  -6   6       16.85       18.95      1.36 o 
   1  -6   6       12.63       20.06      1.38 o 
   2  -6   6      115.20      112.05      3.12 o 
   3  -6   6      352.08      378.50      6.79 o 
   4  -6   6      522.21      534.36      9.08 o 
   5  -6   6      430.53      431.52      8.07 o 
   6  -6   6      128.55      131.82      4.45 o 
   7  -6   6        6.79        9.64      2.09 o 
  -9  -5   6      305.94      316.95      5.12 o 
  -8  -5   6       19.12       25.95      3.24 o 
  -7  -5   6        3.80        5.15      1.00 o 
  -6  -5   6       39.12       45.26      1.70 o 
  -5  -5   6      879.40      838.35     13.10 o 
  -4  -5   6      730.14      731.70     12.08 o 
  -3  -5   6     1194.24     1190.93     12.74 o 
  -2  -5   6      326.87      345.90      3.23 o 
  -1  -5   6       66.28       75.80      1.52 o 
   0  -5   6        4.57        3.58      0.77 o 
   1  -5   6       20.21       20.43      1.29 o 
   2  -5   6       27.29       32.50      1.81 o 
   3  -5   6      982.54      988.52     14.23 o 
   4  -5   6      878.12      869.19     13.09 o 
   5  -5   6      273.92      294.09      6.12 o 
   6  -5   6        1.69        1.96      1.54 o 
   7  -5   6        1.78        0.16      2.07 o 
  -9  -4   6      118.04      128.39      3.05 o 
  -8  -4   6       27.18       26.73      1.61 o 
  -7  -4   6        9.97       10.67      2.83 o 
  -6  -4   6      379.44      376.61      4.93 o 
  -5  -4   6      721.81      719.75     14.06 o 
  -4  -4   6     1104.42     1069.13     10.97 o 
  -3  -4   6      221.81      240.63      5.07 o 
  -2  -4   6       80.40       68.86      1.07 o 
  -1  -4   6      368.06      336.70      3.10 o 
   0  -4   6       10.44       12.52      0.77 o 
   1  -4   6      549.90      542.94      5.65 o 
   2  -4   6     1898.56     1936.48     25.37 o 
   3  -4   6      531.06      521.25      5.84 o 
   4  -4   6        9.58        9.53      0.98 o 
   5  -4   6       57.21       62.60      2.63 o 
  -9  -3   6       19.25       19.19      1.61 o 
  -8  -3   6       60.28       54.65      2.01 o 
  -7  -3   6      214.20      218.19      3.89 o 
  -6  -3   6      135.35      126.98      2.50 o 
  -5  -3   6     1065.70     1072.57     11.16 o 
  -4  -3   6       55.58       63.86      2.99 o 
  -3  -3   6       37.17       44.65      1.73 o 
  -2  -3   6     1001.07     1072.21      8.93 o 
  -1  -3   6     1170.68     1136.67      8.92 o 
   0  -3   6       81.00       63.08      1.20 o 
   1  -3   6      212.11      173.31      2.39 o 
   2  -3   6      392.56      400.00      6.48 o 
   3  -3   6       15.72       13.89      1.42 o 
   4  -3   6      554.54      563.17      9.20 o 
   5  -3   6       40.90       35.89      2.15 o 
   6  -3   6      123.57      118.06      3.72 o 
   7  -3   6      153.36      155.70      4.53 o 
   8  -3   6       10.99       10.60      2.50 o 
 -10  -2   6        0.15        1.14      2.29 o 
  -9  -2   6       11.88       12.01      1.85 o 
  -8  -2   6      431.70      458.24      6.13 o 
  -7  -2   6        5.53        2.71      0.84 o 
  -6  -2   6       19.29       12.53      2.03 o 
  -5  -2   6      702.57      690.48      7.65 o 
  -4  -2   6       54.19       55.94      1.41 o 
  -3  -2   6        7.70        9.61      0.68 o 
  -2  -2   6      294.89      236.69      3.05 o 
  -1  -2   6     1192.23     1286.16      9.99 o 
   0  -2   6      616.70      659.29      6.93 o 
   1  -2   6       22.62       19.86      1.19 o 
   2  -2   6       23.94       20.14      1.41 o 
   3  -2   6      134.83      147.22      3.54 o 
   4  -2   6        7.58        7.33      1.54 o 
   5  -2   6      462.69      486.91      8.67 o 
   6  -2   6      151.09      175.44      4.87 o 
   7  -2   6       58.32       59.23      3.54 o 
   8  -2   6        0.30        0.74      2.36 o 
 -10  -1   6      131.99      119.13      4.44 o 
  -9  -1   6      189.86      212.68      5.58 o 
  -8  -1   6        4.02        4.98      1.02 o 
  -7  -1   6       16.06        9.61      1.10 o 
  -6  -1   6      251.34      238.49      3.57 o 
  -5  -1   6      416.89      395.39      5.51 o 
  -4  -1   6       45.45       38.64      1.20 o 
  -3  -1   6     1320.44     1298.09     12.88 o 
  -2  -1   6      534.25      528.50      5.75 o 
  -1  -1   6     1424.62     1422.26     13.87 o 
   0  -1   6      254.23      280.95      5.52 o 
   1  -1   6       57.85       59.26      2.05 o 
   2  -1   6       80.23       85.96      2.63 o 
   3  -1   6      632.24      631.66     10.03 o 
   4  -1   6       48.75       44.67      2.35 o 
   5  -1   6        5.36        8.08      1.67 o 
   6  -1   6        0.15        0.58      1.62 o 
   7  -1   6        0.09        0.27      1.86 o 
 -10   0   6       84.04       86.76      3.93 o 
  -9   0   6       17.84       17.93      2.12 o 
  -8   0   6       12.11       14.47      1.25 o 
  -7   0   6      117.93      112.74      2.44 o 
  -6   0   6      414.60      408.49      5.22 o 
  -5   0   6      669.51      683.49     14.57 o 
  -4   0   6      374.29      358.43      4.40 o 
  -3   0   6      206.67      165.05      3.39 o 
  -2   0   6        4.37        6.88      0.43 o 
  -1   0   6        3.28        2.14      0.38 o 
   0   0   6        0.31        0.47      0.39 o 
   1   0   6      313.24      325.27      3.12 o 
   2   0   6      262.18      265.07      5.19 o 
   3   0   6        3.87        1.72      1.05 o 
   4   0   6        0.45        1.27      1.39 o 
   5   0   6        0.13        0.22      1.51 o 
   6   0   6       14.23       14.60      2.15 o 
   7   0   6       11.59        8.93      2.22 o 
 -10   1   6        3.18        2.03      1.95 o 
  -9   1   6        1.75        1.78      1.69 o 
  -8   1   6      106.18       99.14      3.57 o 
  -7   1   6      172.62      167.02      3.05 o 
  -6   1   6      581.07      591.75      7.58 o 
  -5   1   6      178.67      189.87      2.95 o 
  -4   1   6        1.47        0.34      0.54 o 
  -3   1   6      133.91      145.98      4.28 o 
  -2   1   6       15.89       11.56      0.49 o 
  -1   1   6       35.93       31.79      0.78 o 
   0   1   6       25.47       25.24      0.97 o 
   1   1   6      185.85      177.16      1.99 o 
   2   1   6      106.43      103.57      2.00 o 
   3   1   6        0.18       -0.08      0.68 o 
   4   1   6        5.11        3.50      0.93 o 
   5   1   6      133.15      134.98      4.36 o 
   6   1   6      130.48      139.39      4.70 o 
   7   1   6      120.65      125.78      4.76 o 
  -9   2   6       29.56       32.11      2.56 o 
  -8   2   6      137.73      146.92      4.32 o 
  -7   2   6      298.53      291.77      6.15 o 
  -6   2   6       24.90       29.04      1.93 o 
  -5   2   6      139.65      127.25      2.34 o 
  -4   2   6      142.46      138.66      3.46 o 
  -3   2   6      205.73      187.70      2.03 o 
  -2   2   6     1122.72     1109.92      8.82 o 
  -1   2   6      692.99      651.06      5.46 o 
   0   2   6       31.67       26.19      1.17 o 
   1   2   6       40.22       45.59      1.52 o 
   2   2   6       21.25       24.76      1.16 o 
   3   2   6     2083.08     1977.29     19.17 o 
   4   2   6      179.15      181.15      5.33 o 
   5   2   6      109.02      108.38      2.67 o 
   6   2   6       14.16       15.07      2.44 o 
   7   2   6       56.25       55.31      3.74 o 
  -9   3   6       25.30       32.23      2.57 o 
  -8   3   6       28.66       26.12      2.24 o 
  -7   3   6      487.37      442.68      8.23 o 
  -6   3   6      128.24      137.97      3.81 o 
  -5   3   6      112.59      110.89      3.26 o 
  -4   3   6      748.91      752.76     11.72 o 
  -3   3   6      192.47      175.73      2.47 o 
  -2   3   6      628.29      598.52      6.34 o 
  -1   3   6      290.74      287.68      3.63 o 
   0   3   6       69.65       67.90      1.89 o 
   1   3   6       14.87       12.90      0.92 o 
   2   3   6      474.97      478.37      7.68 o 
   3   3   6     2192.53     2072.60     20.17 o 
   4   3   6      131.04      123.61      2.85 o 
   5   3   6        1.49        4.56      1.18 o 
   6   3   6        5.10        6.52      1.40 o 
  -9   4   6       17.66       18.49      2.31 o 
  -8   4   6       17.25       17.64      2.06 o 
  -7   4   6      130.76      110.64      3.64 o 
  -6   4   6      200.98      218.26      5.05 o 
  -5   4   6     1000.38     1002.13     15.18 o 
  -4   4   6      703.11      729.56     11.56 o 
  -3   4   6       97.20       97.08      1.88 o 
  -2   4   6       18.68       20.92      1.03 o 
  -1   4   6       26.79       25.48      1.14 o 
   0   4   6        1.87        2.16      0.79 o 
   1   4   6      496.15      523.90     11.24 o 
   2   4   6      194.24      208.32      3.40 o 
   3   4   6      102.64      103.27      2.47 o 
   4   4   6        8.69        3.31      2.23 o 
   5   4   6        2.69        1.35      1.23 o 
  -8   5   6        0.47        0.28      1.98 o 
  -7   5   6       52.54       58.15      2.89 o 
  -6   5   6      155.79      158.05      4.29 o 
  -5   5   6       97.45      105.62      3.41 o 
  -4   5   6        0.19        0.67      1.19 o 
  -3   5   6        2.95        3.13      0.79 o 
  -2   5   6       15.14       12.99      0.98 o 
  -1   5   6       14.09       14.47      1.00 o 
   0   5   6      263.87      276.25      3.96 o 
   1   5   6      172.87      170.98      3.10 o 
   2   5   6       15.52       16.61      1.28 o 
   3   5   6       36.15       38.77      1.76 o 
   4   5   6        0.08        0.67      1.18 o 
  -7   6   6       83.02       79.73      3.40 o 
  -6   6   6       35.96       38.68      2.54 o 
  -5   6   6        3.70        5.24      1.56 o 
  -4   6   6        4.58        5.20      1.77 o 
  -3   6   6       86.61       92.52      5.24 o 
  -2   6   6       77.11       76.73      1.95 o 
  -1   6   6       73.99       73.69      2.78 o 
   0   6   6       18.99       20.23      1.27 o 
   1   6   6        2.98        2.09      0.97 o 
   2   6   6       21.27       27.26      1.91 o 
   3   6   6       26.62       25.05      1.73 o 
  -6   7   6        2.43        3.60      2.13 o 
  -5   7   6       49.75       53.60      3.18 o 
  -4   7   6      418.45      428.82      8.25 o 
  -3   7   6      168.22      170.19      3.08 o 
  -2   7   6        0.22        0.21      1.08 o 
  -1   7   6       39.49       31.92      1.55 o 
   0   7   6        0.40        0.67      1.13 o 
   1   7   6       35.74       38.52      5.18 o 
   2   7   6        4.26        9.49      1.52 o 
  -3   8   6        7.42        5.27      1.72 o 
  -2   8   6      142.00      143.19      3.17 o 
  -1   8   6       32.00       30.95      1.78 o 
   0   8   6       83.19       90.86      2.74 o 
  -4 -10   7        2.01        2.72      2.12 o 
  -3 -10   7       19.04       13.18      2.03 o 
  -2 -10   7      199.42      196.27      5.15 o 
  -1 -10   7       16.26       22.94      1.57 o 
   0 -10   7        0.36        1.18      1.32 o 
   1 -10   7        1.02        0.24      1.46 o 
   2 -10   7       81.27       83.96      3.32 o 
   3 -10   7       19.36       25.88      2.72 o 
  -5  -9   7       57.94       68.62      3.41 o 
  -4  -9   7       53.80       54.61      2.82 o 
  -3  -9   7      316.94      312.94      6.84 o 
  -2  -9   7       89.81       82.67      2.15 o 
  -1  -9   7       21.66       25.13      1.46 o 
   0  -9   7        1.72        1.69      0.97 o 
   1  -9   7       97.41      110.00      3.34 o 
   2  -9   7      106.55      102.45      3.61 o 
   3  -9   7       79.18       72.57      3.44 o 
   4  -9   7        2.59        2.50      1.81 o 
  -6  -8   7      186.86      206.80      5.26 o 
  -5  -8   7       69.89       69.50      3.22 o 
  -4  -8   7        0.44        1.19      1.36 o 
  -3  -8   7        6.61        7.80      1.78 o 
  -2  -8   7       50.28       46.96      1.60 o 
  -1  -8   7      460.07      436.92      7.67 o 
   0  -8   7      325.97      318.96      4.37 o 
   1  -8   7      229.87      230.17      4.82 o 
   2  -8   7      177.85      171.12      4.23 o 
   3  -8   7       30.68       27.49      2.37 o 
   4  -8   7       17.87       14.23      2.02 o 
   5  -8   7        4.69        5.05      1.93 o 
  -7  -7   7       81.10      100.61      3.68 o 
  -6  -7   7        4.07        2.05      1.41 o 
  -5  -7   7      168.95      144.77      4.19 o 
  -4  -7   7        0.13       -0.14      1.43 o 
  -3  -7   7      171.08      167.16      4.27 o 
  -2  -7   7      205.46      192.55      2.93 o 
  -1  -7   7     2509.11     2439.82     23.18 o 
   0  -7   7      162.23      142.58      3.30 o 
   1  -7   7       61.45       71.82      2.62 o 
   2  -7   7       11.10        9.68      1.64 o 
   3  -7   7        0.79        0.36      1.58 o 
   4  -7   7       56.69       50.14      2.70 o 
   5  -7   7       44.38       40.82      2.95 o 
   6  -7   7      106.23      107.62      4.14 o 
  -8  -6   7       74.07       77.70      2.49 o 
  -7  -6   7        6.76        8.76      1.25 o 
  -6  -6   7        5.93        7.52      1.50 o 
  -5  -6   7      222.48      187.68      4.57 o 
  -4  -6   7      205.29      212.99      4.93 o 
  -3  -6   7     1060.26     1079.66     16.40 o 
  -2  -6   7      523.90      517.42      5.77 o 
  -1  -6   7        1.42        3.55      0.81 o 
   0  -6   7      222.18      226.59      4.22 o 
   1  -6   7      135.39      125.49      3.16 o 
   2  -6   7      116.62      124.35      3.27 o 
   3  -6   7        3.68        2.15      1.25 o 
   4  -6   7       65.80       64.72      2.82 o 
   5  -6   7        0.70        1.11      1.86 o 
   6  -6   7        3.93        4.66      2.18 o 
  -8  -5   7        0.34       -0.28      1.04 o 
  -7  -5   7       61.24       61.21      1.96 o 
  -6  -5   7       41.20       33.73      1.54 o 
  -5  -5   7        9.91       10.43      1.01 o 
  -4  -5   7       33.65       40.56      1.40 o 
  -3  -5   7        1.34        1.12      0.64 o 
  -2  -5   7      188.62      172.50      2.46 o 
  -1  -5   7      151.73      139.49      2.72 o 
   0  -5   7      121.74      122.89      2.83 o 
   1  -5   7      420.36      441.66      7.03 o 
   2  -5   7      667.79      693.15     10.45 o 
   3  -5   7      193.57      207.70      4.66 o 
   4  -5   7        0.15        1.39      1.61 o 
   5  -5   7       54.63       51.93      2.74 o 
   6  -5   7        2.43        2.13      1.72 o 
   7  -5   7        6.51        5.84      2.42 o 
  -9  -4   7       10.60        8.77      1.60 o 
  -8  -4   7        0.39        1.42      1.02 o 
  -7  -4   7      205.24      207.27      3.53 o 
  -6  -4   7      460.29      466.45      6.10 o 
  -5  -4   7      103.53      108.52      2.19 o 
  -4  -4   7       65.32       60.77      1.87 o 
  -3  -4   7      221.09      212.97      3.07 o 
  -2  -4   7        0.33        1.52      1.41 o 
  -1  -4   7      506.03      518.62      4.53 o 
   0  -4   7      901.23      889.57      9.25 o 
   1  -4   7     1296.64     1265.14     12.18 o 
   2  -4   7       29.65       25.00      1.12 o 
   3  -4   7       59.46       55.69      1.72 o 
   4  -4   7        7.84        7.92      1.73 o 
  -9  -3   7      118.25      130.37      5.85 o 
  -8  -3   7      481.27      500.79      6.96 o 
  -7  -3   7      525.44      544.09      6.79 o 
  -6  -3   7      147.54      155.91      2.81 o 
  -5  -3   7       28.27       28.67      1.25 o 
  -4  -3   7       17.32       18.21      1.02 o 
  -3  -3   7       44.84       47.43      1.30 o 
  -2  -3   7      195.56      167.88      2.49 o 
  -1  -3   7      266.31      247.57      2.48 o 
   0  -3   7      780.47      806.44      6.69 o 
   1  -3   7      157.33      170.28      3.52 o 
   2  -3   7       30.93       35.11      1.82 o 
   3  -3   7        0.19        1.45      1.18 o 
   4  -3   7       17.15       12.85      1.80 o 
   5  -3   7      232.46      233.06      5.45 o 
   6  -3   7      170.53      185.34      5.10 o 
   7  -3   7       42.15       45.86      3.26 o 
  -9  -2   7      503.18      505.23      6.88 o 
  -8  -2   7      461.55      449.19      6.08 o 
  -7  -2   7      723.32      713.37      8.33 o 
  -6  -2   7      871.78      906.98      9.91 o 
  -5  -2   7       72.70       82.06      1.89 o 
  -4  -2   7       30.90       33.27      1.83 o 
  -3  -2   7     1343.39     1331.26     13.33 o 
  -2  -2   7        5.59        8.02      0.68 o 
  -1  -2   7        9.72       10.11      0.56 o 
   0  -2   7     1075.11     1135.63     11.44 o 
   1  -2   7      695.56      709.28     10.75 o 
   2  -2   7      116.85      121.41      3.14 o 
   3  -2   7      511.43      524.24      8.74 o 
   4  -2   7       13.46       20.51      2.11 o 
   5  -2   7       73.56       81.92      3.26 o 
   6  -2   7       18.46       11.29      2.36 o 
   7  -2   7        5.00        4.16      2.11 o 
  -9  -1   7        5.61        5.21      1.32 o 
  -8  -1   7       20.64       20.21      1.41 o 
  -7  -1   7      269.14      238.80      4.12 o 
  -6  -1   7      355.54      383.30      5.04 o 
  -5  -1   7      303.10      309.13      4.16 o 
  -4  -1   7     2023.07     2014.30     25.66 o 
  -3  -1   7       95.96      104.88      4.09 o 
  -2  -1   7       88.37       85.13      2.16 o 
  -1  -1   7       34.15       34.96      1.11 o 
   0  -1   7     1008.37      996.34     10.17 o 
   1  -1   7       21.29       24.90      1.49 o 
   2  -1   7      326.03      315.50      5.96 o 
   3  -1   7       14.56       15.12      1.54 o 
   4  -1   7        0.29        0.67      1.46 o 
   5  -1   7       24.83       17.30      2.10 o 
   6  -1   7      204.04      169.22      5.07 o 
   7  -1   7       30.27       21.37      2.65 o 
  -9   0   7        1.31        1.28      1.64 o 
  -8   0   7       85.13       83.04      2.33 o 
  -7   0   7      615.71      617.31      7.45 o 
  -6   0   7      190.11      196.54      3.26 o 
  -5   0   7      359.99      349.43      7.30 o 
  -4   0   7      148.04      143.21      2.42 o 
  -3   0   7      375.06      381.69      4.60 o 
  -2   0   7      370.03      420.70      4.89 o 
  -1   0   7      222.79      226.09      2.33 o 
   0   0   7      144.01      146.02      3.47 o 
   1   0   7      221.46      210.99      6.79 o 
   2   0   7        1.75        4.90      1.19 o 
   3   0   7       27.41       28.95      1.96 o 
   4   0   7       40.45       43.52      2.73 o 
   5   0   7      170.52      158.89      4.80 o 
   6   0   7      141.27      138.08      4.74 o 
   7   0   7      131.58      144.88      5.17 o 
  -9   1   7      188.69      177.90      5.17 o 
  -8   1   7      378.02      373.88      7.63 o 
  -7   1   7      188.23      201.49      3.55 o 
  -6   1   7       21.93       25.76      1.30 o 
  -5   1   7       98.20       97.82      2.07 o 
  -4   1   7        1.35        1.58      0.69 o 
  -3   1   7      941.30      994.31     10.27 o 
  -2   1   7     1445.98     1448.26     14.34 o 
  -1   1   7      572.59      585.42      5.04 o 
   0   1   7      119.94      116.76      2.02 o 
   1   1   7       22.53       29.04      2.68 o 
   2   1   7        2.49        2.59      0.73 o 
   3   1   7      112.54      134.23      2.59 o 
   4   1   7      342.65      358.16      7.63 o 
   5   1   7      148.76      153.54      4.91 o 
   6   1   7       39.35       43.13      3.22 o 
  -9   2   7      101.99      108.87      4.10 o 
  -8   2   7        9.34       17.42      2.04 o 
  -7   2   7        1.40        3.10      1.43 o 
  -6   2   7        2.39        1.60      1.24 o 
  -5   2   7      292.44      288.03      4.03 o 
  -4   2   7     1154.22     1135.62     11.75 o 
  -3   2   7      653.65      643.21      8.05 o 
  -2   2   7        4.23        2.52      0.66 o 
  -1   2   7       77.36       84.14      2.01 o 
   0   2   7       17.02       13.79      0.91 o 
   1   2   7       37.59       37.32      1.40 o 
   2   2   7        9.94       11.23      1.00 o 
   3   2   7      652.32      643.13      8.83 o 
   4   2   7      214.85      204.44      4.09 o 
   5   2   7        0.28       -0.26      1.13 o 
   6   2   7        0.07        1.39      2.27 o 
  -9   3   7       17.28       17.92      2.31 o 
  -8   3   7        8.38        8.96      2.15 o 
  -7   3   7       42.72       37.79      2.46 o 
  -6   3   7       56.24       57.16      2.67 o 
  -5   3   7      357.17      364.03      7.00 o 
  -4   3   7      295.31      304.15      6.10 o 
  -3   3   7        4.16        4.50      1.22 o 
  -2   3   7      181.49      183.58      4.39 o 
  -1   3   7       69.56       81.21      1.82 o 
   0   3   7        2.70        3.86      1.75 o 
   1   3   7      375.70      345.61      9.43 o 
   2   3   7       68.83       74.44      2.03 o 
   3   3   7       96.66       98.96      2.44 o 
   4   3   7        7.66        4.79      1.21 o 
   5   3   7      179.96      146.84      3.75 o 
  -8   4   7       27.04       28.70      2.42 o 
  -7   4   7      279.22      263.30      6.06 o 
  -6   4   7       62.62       62.32      2.86 o 
  -5   4   7      200.06      194.98      4.80 o 
  -4   4   7      129.22      134.96      3.99 o 
  -3   4   7       11.08       10.62      1.53 o 
  -2   4   7        8.75        9.97      1.52 o 
  -1   4   7      381.40      378.00      4.76 o 
   0   4   7      444.49      445.59      5.50 o 
   1   4   7      105.11      109.14      2.44 o 
   2   4   7        0.24        0.52      1.03 o 
   3   4   7        1.95        0.78      1.18 o 
   4   4   7        1.48        2.04      1.25 o 
  -8   5   7       55.77       61.87      3.31 o 
  -7   5   7      118.82      116.81      4.00 o 
  -6   5   7       15.07       16.83      2.22 o 
  -5   5   7       13.90       10.07      1.71 o 
  -4   5   7        2.17        1.18      1.39 o 
  -3   5   7       32.76       26.86      2.09 o 
  -2   5   7      118.74      117.03      3.73 o 
  -1   5   7      295.13      298.89      4.16 o 
   0   5   7       66.11       63.77      2.27 o 
   1   5   7        6.81        8.63      1.12 o 
   2   5   7        2.27        1.95      1.13 o 
   3   5   7       35.17       40.45      1.95 o 
  -7   6   7        5.81        5.36      1.93 o 
  -6   6   7        0.57        0.32      1.65 o 
  -5   6   7       92.19       91.31      3.56 o 
  -4   6   7      127.17      126.97      4.28 o 
  -3   6   7       53.34       53.55      2.84 o 
  -2   6   7       93.07       84.53      3.41 o 
  -1   6   7       37.02       33.87      1.64 o 
   0   6   7       31.98       29.92      1.82 o 
   1   6   7       73.93       70.02      2.31 o 
   2   6   7       99.31      103.53      2.75 o 
  -5   7   7       69.57       77.52      3.89 o 
  -4   7   7       32.25       31.42      2.88 o 
  -3   7   7      105.02      100.51      3.88 o 
  -2   7   7        1.60        2.59      2.23 o 
  -1   7   7       13.09       14.92      1.48 o 
   0   7   7       86.51       87.13      2.57 o 
  -3 -10   8       71.45       73.81      3.76 o 
  -2 -10   8       12.47       12.16      2.07 o 
  -1 -10   8        0.09        0.61      2.12 o 
   0 -10   8       27.23       24.77      1.58 o 
   1 -10   8       47.51       43.83      2.89 o 
   2 -10   8       58.56       67.13      3.43 o 
  -5  -9   8       14.47       11.55      2.33 o 
  -4  -9   8       18.81       17.50      2.09 o 
  -3  -9   8       22.15       19.24      2.11 o 
  -2  -9   8        9.47        8.31      1.80 o 
  -1  -9   8       33.69       36.56      2.54 o 
   0  -9   8      105.33      110.76      2.63 o 
   1  -9   8       38.76       39.29      2.58 o 
   2  -9   8       16.55       13.51      1.87 o 
   3  -9   8       26.30       25.13      2.63 o 
   4  -9   8       12.24       10.15      2.15 o 
  -6  -8   8        1.12        2.20      1.63 o 
  -5  -8   8        0.13        0.31      1.80 o 
  -4  -8   8       13.22       12.43      1.82 o 
  -3  -8   8        7.01        8.68      1.68 o 
  -2  -8   8       86.06       98.77      3.51 o 
  -1  -8   8      157.27      175.13      4.73 o 
   0  -8   8       49.85       49.84      1.69 o 
   1  -8   8       44.47       40.59      2.41 o 
   2  -8   8       25.90       30.39      2.12 o 
   3  -8   8       51.30       57.07      3.12 o 
   4  -8   8      125.88      116.68      4.03 o 
   5  -8   8       36.00       50.71      3.46 o 
  -7  -7   8       51.60       52.81      3.25 o 
  -6  -7   8      101.47       97.69      3.75 o 
  -5  -7   8       46.61       41.78      2.48 o 
  -4  -7   8      530.06      529.02      9.53 o 
  -3  -7   8      294.86      279.95      6.06 o 
  -2  -7   8      123.45      133.45      3.90 o 
  -1  -7   8      103.97      107.75      3.54 o 
   0  -7   8      248.41      251.33      3.70 o 
   1  -7   8      292.93      269.59      5.29 o 
   2  -7   8       29.95       32.93      2.11 o 
   3  -7   8      138.39      134.58      4.07 o 
   4  -7   8      172.73      184.66      5.09 o 
   5  -7   8       46.77       52.02      3.31 o 
  -8  -6   8       80.63       85.61      3.59 o 
  -7  -6   8        5.79        5.04      1.60 o 
  -6  -6   8       60.03       65.15      2.87 o 
  -5  -6   8     1033.20      949.33     15.04 o 
  -4  -6   8      330.32      290.37      6.09 o 
  -3  -6   8        0.33        0.63      1.17 o 
  -2  -6   8      219.64      210.98      5.01 o 
  -1  -6   8        1.16        1.13      1.25 o 
   0  -6   8      259.82      278.97      9.27 o 
   1  -6   8       73.37       69.26      2.35 o 
   2  -6   8       73.12       71.68      2.79 o 
   3  -6   8      391.43      395.37      7.35 o 
   4  -6   8      169.00      169.60      4.53 o 
   5  -6   8        2.18        1.60      1.70 o 
   6  -6   8        0.31        0.40      2.28 o 
  -8  -5   8       52.16       53.00      2.28 o 
  -7  -5   8      121.92      111.70      3.10 o 
  -6  -5   8      352.13      360.18      4.98 o 
  -5  -5   8      664.15      617.60      7.20 o 
  -4  -5   8      238.50      242.68      3.54 o 
  -3  -5   8      484.94      436.70      5.30 o 
  -2  -5   8        0.34        2.47      1.16 o 
  -1  -5   8      262.22      267.09      5.54 o 
   0  -5   8      917.43      895.85      9.28 o 
   1  -5   8       66.43       66.65      2.33 o 
   2  -5   8      174.52      184.53      4.20 o 
   3  -5   8       17.59       19.18      1.95 o 
   4  -5   8       81.45       79.34      3.08 o 
   5  -5   8      211.34      196.71      5.10 o 
   6  -5   8      238.65      255.96      6.43 o 
  -9  -4   8      108.02      108.29      2.92 o 
  -8  -4   8      315.15      321.36      8.00 o 
  -7  -4   8       22.55       31.08      2.09 o 
  -6  -4   8       69.67       75.26      2.05 o 
  -5  -4   8      118.69      119.71      2.38 o 
  -4  -4   8      274.74      296.01      9.10 o 
  -3  -4   8      791.04      791.79      8.55 o 
  -2  -4   8      932.23      928.46      9.73 o 
  -1  -4   8      609.84      600.58      6.71 o 
   0  -4   8      184.38      185.49      2.23 o 
   1  -4   8       83.28       83.13      1.78 o 
   2  -4   8       13.10       14.11      1.53 o 
   3  -4   8        8.17        4.50      1.09 o 
  -9  -3   8      282.37      295.57      4.88 o 
  -8  -3   8      183.18      189.43      4.96 o 
  -7  -3   8       13.10       11.44      1.18 o 
  -6  -3   8       34.74       32.35      1.67 o 
  -5  -3   8      146.80      146.43      3.47 o 
  -4  -3   8      481.15      483.59      5.77 o 
  -3  -3   8      468.94      463.88      5.50 o 
  -2  -3   8      206.52      204.77      3.01 o 
  -1  -3   8       69.73       70.61      1.61 o 
   0  -3   8       28.66       29.10      0.93 o 
   1  -3   8       73.04       75.58      2.53 o 
   2  -3   8      155.45      168.75      3.92 o 
   3  -3   8      589.31      676.03     10.86 o 
   4  -3   8      135.39      126.22      3.99 o 
   5  -3   8        1.94        1.81      1.65 o 
   6  -3   8        4.11        6.41      2.38 o 
  -9  -2   8       19.50       25.98      1.70 o 
  -8  -2   8        1.10        1.12      1.13 o 
  -7  -2   8       92.66       87.65      2.29 o 
  -6  -2   8        7.77        6.41      1.43 o 
  -5  -2   8       32.21       35.31      1.46 o 
  -4  -2   8      550.17      559.09      6.47 o 
  -3  -2   8        2.84        2.01      0.65 o 
  -2  -2   8        5.15        6.54      0.72 o 
  -1  -2   8       46.06       57.91      1.54 o 
   0  -2   8      325.22      315.92      4.07 o 
   1  -2   8       60.13       62.90      1.63 o 
   2  -2   8      125.90      133.20      3.54 o 
   3  -2   8       84.66       91.73      3.24 o 
   4  -2   8        4.19        3.56      1.62 o 
   5  -2   8       47.12       45.26      2.89 o 
   6  -2   8       44.48       40.15      2.93 o 
  -9  -1   8       21.97       17.88      1.56 o 
  -8  -1   8        3.57        5.60      1.14 o 
  -7  -1   8       98.85      103.31      2.97 o 
  -6  -1   8        9.44       15.46      2.65 o 
  -5  -1   8       39.37       36.24      1.41 o 
  -4  -1   8      290.73      305.03      5.29 o 
  -3  -1   8       61.31       58.65      1.55 o 
  -2  -1   8      523.13      493.66     10.63 o 
  -1  -1   8      164.78      157.58      4.63 o 
   0  -1   8      391.35      405.38      4.89 o 
   1  -1   8      306.52      302.67      3.98 o 
   2  -1   8       18.54       24.51      1.81 o 
   3  -1   8        3.60        4.11      1.63 o 
   4  -1   8        0.44        1.96      2.07 o 
   5  -1   8       21.16       24.65      2.52 o 
   6  -1   8       99.27       98.25      4.23 o 
  -9   0   8      195.72      192.23      5.42 o 
  -8   0   8      142.41      166.77      3.67 o 
  -7   0   8       13.28       17.24      1.27 o 
  -6   0   8        2.96        5.24      0.93 o 
  -5   0   8      234.51      232.49      4.59 o 
  -4   0   8      488.77      486.98      5.84 o 
  -3   0   8      226.97      224.52      3.25 o 
  -2   0   8      573.79      572.18      6.45 o 
  -1   0   8       83.95       74.93      1.68 o 
   0   0   8      277.52      273.61      3.63 o 
   1   0   8       19.24       21.68      1.70 o 
   2   0   8       15.92       20.54      1.79 o 
   3   0   8      172.92      182.61      4.75 o 
   4   0   8      267.58      263.13      6.40 o 
   5   0   8       16.17       16.66      2.81 o 
   6   0   8        9.53       14.55      2.63 o 
  -9   1   8       80.51       85.15      3.76 o 
  -8   1   8       12.73       16.43      2.09 o 
  -7   1   8       14.31       15.67      1.35 o 
  -6   1   8        2.80        2.49      0.95 o 
  -5   1   8      386.92      397.41      8.67 o 
  -4   1   8      605.15      619.21      8.61 o 
  -3   1   8      354.35      329.11      4.27 o 
  -2   1   8       37.26       39.39      1.33 o 
  -1   1   8        9.19        6.98      1.25 o 
   0   1   8      224.34      234.68      3.93 o 
   1   1   8        4.35        6.45      0.82 o 
   2   1   8      305.28      338.01      5.91 o 
   3   1   8      210.33      218.49      5.46 o 
   4   1   8        0.63        0.11      1.59 o 
   5   1   8        1.78        1.68      2.12 o 
  -9   2   8       16.84       15.20      2.28 o 
  -8   2   8       19.31       23.17      2.27 o 
  -7   2   8        4.34        4.79      1.61 o 
  -6   2   8      260.35      259.41      4.08 o 
  -5   2   8      630.78      639.03      7.47 o 
  -4   2   8      162.77      159.92      4.46 o 
  -3   2   8        0.47        2.90      1.24 o 
  -2   2   8       19.85       20.44      1.71 o 
  -1   2   8      104.45      111.08      3.41 o 
   0   2   8        5.33        6.81      0.90 o 
   1   2   8      163.57      160.38      6.18 o 
   2   2   8      217.83      214.19      5.92 o 
   3   2   8       18.08       17.81      1.43 o 
   4   2   8       36.87       34.83      1.53 o 
   5   2   8       20.43       19.11      2.83 o 
  -8   3   8        0.60       -0.08      1.64 o 
  -7   3   8      256.67      245.64      5.89 o 
  -6   3   8      661.79      623.02     10.82 o 
  -5   3   8       43.71       48.49      2.59 o 
  -4   3   8       89.57       90.25      3.24 o 
  -3   3   8       41.11       40.19      2.35 o 
  -2   3   8       29.74       28.30      2.06 o 
  -1   3   8      278.48      274.46      5.98 o 
   0   3   8      566.32      535.75      7.63 o 
   1   3   8      131.24      137.94      2.76 o 
   2   3   8        3.13        5.50      1.08 o 
   3   3   8       54.00       52.68      2.11 o 
   4   3   8      445.32      368.30      5.65 o 
  -8   4   8       47.76       48.82      3.09 o 
  -7   4   8       92.69       84.79      3.55 o 
  -6   4   8      344.74      325.85      7.00 o 
  -5   4   8       41.99       40.09      2.54 o 
  -4   4   8       92.20       89.98      3.38 o 
  -3   4   8      149.46      148.88      4.29 o 
  -2   4   8       78.54       77.81      3.17 o 
  -1   4   8      378.54      364.55      7.42 o 
   0   4   8      219.60      216.08      3.55 o 
   1   4   8       13.01       12.77      1.31 o 
   2   4   8        8.46        7.62      1.35 o 
   3   4   8       58.38       59.21      2.35 o 
  -7   5   8        1.17        1.30      1.81 o 
  -6   5   8       67.30       64.89      3.26 o 
  -5   5   8      100.66       97.24      3.72 o 
  -4   5   8      284.43      289.73      6.53 o 
  -3   5   8      237.25      235.38      5.76 o 
  -2   5   8       96.77       96.76      3.89 o 
  -1   5   8        0.09        0.10      1.59 o 
   0   5   8        4.52        2.54      1.16 o 
   1   5   8       18.24       21.56      1.52 o 
   2   5   8       80.36       91.38      2.63 o 
  -5   6   8       24.05       22.19      2.40 o 
  -4   6   8        2.25        3.85      2.24 o 
  -3   6   8        0.40        0.09      1.72 o 
  -2   6   8        1.41        2.13      1.84 o 
  -1   6   8        6.69        5.89      2.01 o 
   0   6   8       36.70       39.33      3.27 o 
  -1 -10   9       23.28       24.33      2.57 o 
   0 -10   9       43.85       42.09      3.00 o 
  -4  -9   9        0.14       -0.08      2.06 o 
  -3  -9   9        0.37       -0.07      1.60 o 
  -2  -9   9       77.84       66.69      3.27 o 
  -1  -9   9      110.62      114.60      4.12 o 
   0  -9   9        3.02        2.79      1.73 o 
   1  -9   9        0.42        0.46      1.23 o 
   2  -9   9       16.81       21.90      2.48 o 
  -5  -8   9       14.62       18.66      2.44 o 
  -4  -8   9       29.47       32.19      2.45 o 
  -3  -8   9      132.57      142.59      4.37 o 
  -2  -8   9      214.18      214.28      5.43 o 
  -1  -8   9       35.39       29.64      2.33 o 
   0  -8   9        0.90        0.95      1.86 o 
   1  -8   9       32.45       37.27      2.38 o 
   2  -8   9      134.37      135.56      4.12 o 
   3  -8   9      130.47      132.14      4.36 o 
   4  -8   9       51.62       54.01      3.41 o 
  -6  -7   9      114.41      126.17      4.17 o 
  -5  -7   9      295.01      291.37      6.54 o 
  -4  -7   9      243.91      231.82      5.59 o 
  -3  -7   9        0.21        0.19      1.34 o 
  -2  -7   9       12.21        9.94      1.65 o 
  -1  -7   9       44.90       40.88      2.53 o 
   0  -7   9      575.38      544.91      9.93 o 
   1  -7   9      297.54      286.32      5.62 o 
   2  -7   9      186.98      181.05      4.56 o 
   3  -7   9       43.30       48.83      2.99 o 
   4  -7   9        1.51        1.98      1.78 o 
  -7  -6   9      266.12      284.03      6.61 o 
  -6  -6   9      215.62      222.30      5.51 o 
  -5  -6   9       63.40       51.29      2.88 o 
  -4  -6   9      136.32      111.71      3.61 o 
  -3  -6   9       34.47       33.30      2.20 o 
  -2  -6   9      109.60      107.11      3.50 o 
  -1  -6   9      121.64      125.45      3.83 o 
   0  -6   9     1561.87     1507.45     22.41 o 
   1  -6   9      161.78      139.55      3.58 o 
   2  -6   9       43.01       40.52      2.47 o 
   3  -6   9       35.74       37.25      2.40 o 
   4  -6   9        6.69        4.20      1.72 o 
   5  -6   9       28.90       29.56      2.89 o 
  -8  -5   9       34.16       30.14      2.01 o 
  -7  -5   9      227.17      228.78      3.92 o 
  -6  -5   9       19.40       18.85      1.37 o 
  -5  -5   9       14.73       13.71      1.17 o 
  -4  -5   9        8.65       13.08      1.64 o 
  -3  -5   9      140.52      150.22      4.06 o 
  -2  -5   9      768.51      792.93     12.77 o 
  -1  -5   9      449.03      430.50      7.94 o 
   0  -5   9       34.27       28.67      2.19 o 
   1  -5   9        2.31        2.09      1.24 o 
   2  -5   9      143.61      142.28      3.78 o 
   3  -5   9       19.79       25.67      2.27 o 
   4  -5   9        2.84        0.45      1.55 o 
   5  -5   9       36.84       44.09      2.84 o 
  -8  -4   9       10.88       10.09      1.42 o 
  -7  -4   9       30.12       34.67      3.43 o 
  -6  -4   9       42.27       42.41      1.68 o 
  -5  -4   9       14.70       14.35      1.19 o 
  -4  -4   9       33.97       29.50      1.33 o 
  -3  -4   9       24.06       24.26      1.19 o 
  -2  -4   9        6.02       10.30      3.14 o 
  -1  -4   9        4.92        4.29      0.84 o 
   0  -4   9        1.75        1.73      0.82 o 
   1  -4   9        0.56        1.42      0.84 o 
   2  -4   9       93.33       96.39      3.08 o 
   3  -4   9      144.64      142.00      4.03 o 
  -8  -3   9       13.15       13.47      1.50 o 
  -7  -3   9        4.08        4.92      1.60 o 
  -6  -3   9       48.85       50.81      1.77 o 
  -5  -3   9      437.20      451.87      5.74 o 
  -4  -3   9       41.12       45.54      1.52 o 
  -3  -3   9        3.21        3.20      0.76 o 
  -2  -3   9       47.60       46.50      3.47 o 
  -1  -3   9       10.65       10.41      0.91 o 
   0  -3   9       34.78       39.50      1.45 o 
   1  -3   9      440.78      434.94     11.37 o 
   2  -3   9      325.55      347.00      6.69 o 
   3  -3   9       14.03       15.43      1.72 o 
   4  -3   9        1.15        1.46      1.67 o 
   5  -3   9       14.01       14.55      2.24 o 
  -9  -2   9        0.51       -0.47      1.21 o 
  -8  -2   9      178.43      181.12      3.62 o 
  -7  -2   9      336.63      345.92      7.60 o 
  -6  -2   9      469.02      494.78      6.28 o 
  -5  -2   9        4.93        4.05      0.95 o 
  -4  -2   9        7.98        7.15      1.27 o 
  -3  -2   9       86.90       88.55      2.68 o 
  -2  -2   9      271.16      254.50      3.63 o 
  -1  -2   9       15.09       16.25      1.56 o 
   0  -2   9      240.21      257.02      4.12 o 
   1  -2   9      315.19      334.58      4.49 o 
   2  -2   9       42.21       38.92      2.24 o 
   3  -2   9       18.85       18.03      2.12 o 
   4  -2   9       60.79       55.16      3.15 o 
   5  -2   9        0.73        0.59      1.96 o 
  -9  -1   9       42.41       36.58      4.21 o 
  -8  -1   9      372.03      360.02      5.38 o 
  -7  -1   9      476.03      453.99      6.08 o 
  -6  -1   9      290.08      281.54      4.23 o 
  -5  -1   9      930.00      914.81     12.20 o 
  -4  -1   9       32.85       31.47      2.98 o 
  -3  -1   9      501.05      471.33     10.54 o 
  -2  -1   9      318.62      311.75      4.17 o 
  -1  -1   9        0.97        1.51      0.74 o 
   0  -1   9        3.48        2.78      0.79 o 
   1  -1   9      201.77      191.37      4.63 o 
   2  -1   9       66.17       67.83      2.86 o 
   3  -1   9      185.05      156.13      4.46 o 
   4  -1   9      198.23      197.18      5.58 o 
   5  -1   9        9.48       17.20      2.96 o 
  -9   0   9       10.37       13.62      1.55 o 
  -8   0   9       19.08       20.51      1.53 o 
  -7   0   9        0.23        6.28      4.99 o 
  -6   0   9       54.70       51.06      2.84 o 
  -5   0   9       18.60       20.02      1.90 o 
  -4   0   9      755.53      738.57     10.67 o 
  -3   0   9      839.73      862.42      9.35 o 
  -2   0   9       23.18       21.44      1.91 o 
  -1   0   9        4.01        3.38      1.43 o 
   0   0   9       18.84       12.66      1.54 o 
   1   0   9      196.60      192.36      4.82 o 
   2   0   9      156.83      154.67      4.39 o 
   3   0   9      145.55      159.15      4.67 o 
   4   0   9        6.38        8.56      1.97 o 
   5   0   9        0.09       -0.90      2.19 o 
  -8   1   9        2.88        3.32      1.81 o 
  -7   1   9       17.72       15.95      1.42 o 
  -6   1   9      537.82      540.81      6.78 o 
  -5   1   9      378.12      393.12      5.25 o 
  -4   1   9      192.96      197.23      3.23 o 
  -3   1   9       44.22       44.39      1.72 o 
  -2   1   9       74.93       76.19      2.92 o 
  -1   1   9       25.54       29.02      2.02 o 
   0   1   9      160.88      169.67      4.49 o 
   1   1   9      274.43      272.48      6.12 o 
   2   1   9       95.19       86.99      3.47 o 
   3   1   9        0.75        1.12      1.65 o 
   4   1   9        2.78        2.79      1.90 o 
  -8   2   9       96.73       88.68      3.77 o 
  -7   2   9      419.73      411.28      8.32 o 
  -6   2   9      258.95      278.32      4.34 o 
  -5   2   9       35.11       35.40      2.07 o 
  -4   2   9       20.72       19.47      1.92 o 
  -3   2   9        1.88        1.34      1.26 o 
  -2   2   9       54.50       48.01      2.54 o 
  -1   2   9      424.77      415.26      8.02 o 
   0   2   9      462.66      454.57      8.66 o 
   1   2   9       87.08       78.56      3.32 o 
   2   2   9       14.83       19.69      1.46 o 
   3   2   9        3.14        2.23      1.60 o 
   4   2   9       14.29       15.35      2.44 o 
  -7   3   9       32.02       34.96      2.91 o 
  -6   3   9        0.97        2.47      1.65 o 
  -5   3   9        1.44        1.27      1.54 o 
  -4   3   9      118.92      123.83      4.02 o 
  -3   3   9      158.75      151.38      4.44 o 
  -2   3   9      188.61      192.85      5.08 o 
  -1   3   9       65.14       59.05      2.97 o 
   0   3   9      106.98      105.37      3.89 o 
   1   3   9       10.69        7.67      1.88 o 
   2   3   9        0.62        0.02      1.20 o 
   3   3   9       19.12       14.02      1.61 o 
  -7   4   9        3.97        2.56      1.89 o 
  -6   4   9       29.00       24.41      2.41 o 
  -5   4   9       22.42       23.05      2.30 o 
  -4   4   9        9.46       12.85      2.01 o 
  -3   4   9       89.35       95.37      3.73 o 
  -2   4   9       23.53       20.11      2.19 o 
  -1   4   9        6.13        1.35      1.70 o 
   0   4   9       23.90       22.67      2.45 o 
   1   4   9       13.52       14.81      2.32 o 
   2   4   9       21.42       18.52      1.82 o 
  -5   5   9        3.24        3.14      1.94 o 
  -4   5   9       97.93       92.90      3.89 o 
  -3   5   9       28.27       29.12      2.61 o 
  -2   5   9        2.72        2.84      1.86 o 
  -1   5   9        3.68        3.99      1.99 o 
   0   5   9      171.99      161.27      5.50 o 
  -3  -9  10      165.77      167.13      5.12 o 
  -2  -9  10        5.34        3.31      1.82 o 
  -1  -9  10        7.70        6.06      1.96 o 
   0  -9  10        1.47        0.24      1.77 o 
   1  -9  10       48.76       46.31      3.20 o 
  -5  -8  10       98.87       84.15      3.97 o 
  -4  -8  10       73.05       72.56      3.39 o 
  -3  -8  10        0.15        0.43      1.59 o 
  -2  -8  10       41.02       37.33      2.61 o 
  -1  -8  10       12.34        9.90      1.93 o 
   0  -8  10       91.28       99.50      3.89 o 
   1  -8  10       78.39       74.53      3.56 o 
  -6  -7  10      123.81      119.16      4.23 o 
  -5  -7  10       27.55       37.32      2.59 o 
  -4  -7  10        9.67       10.86      1.85 o 
  -3  -7  10       14.73       15.14      2.19 o 
  -2  -7  10        5.31        5.62      1.97 o 
  -1  -7  10      102.41      110.88      3.89 o 
   0  -7  10      154.23      147.56      4.48 o 
   1  -7  10      125.21      121.15      4.16 o 
   3  -7  10        0.07       -1.11      2.03 o 
  -7  -6  10       32.90       33.04      2.59 o 
  -6  -6  10       32.14       36.31      2.54 o 
  -5  -6  10      219.19      209.01      5.35 o 
  -4  -6  10       33.47       25.97      2.20 o 
  -3  -6  10      299.19      297.80      6.50 o 
  -2  -6  10      189.37      192.46      5.09 o 
  -1  -6  10      153.46      148.50      4.46 o 
   0  -6  10      261.74      255.76      5.92 o 
   1  -6  10       56.76       64.52      3.35 o 
   3  -6  10        6.36        6.75      2.09 o 
   4  -6  10      121.99      128.98      4.24 o 
  -7  -5  10       55.78       65.32      2.29 o 
  -6  -5  10        7.38        7.54      1.16 o 
  -5  -5  10       42.99       43.14      2.57 o 
  -4  -5  10     1040.30      981.69     15.60 o 
  -3  -5  10      324.01      330.26      6.90 o 
  -2  -5  10        0.45        0.83      1.33 o 
  -1  -5  10       12.06       10.91      1.90 o 
   0  -5  10        3.17        2.40      1.72 o 
   1  -5  10       14.78       16.28      2.15 o 
   3  -5  10       78.42       78.94      3.41 o 
   4  -5  10      222.82      224.80      5.73 o 
  -8  -4  10        9.22       14.95      1.50 o 
  -7  -4  10       24.59       26.00      1.66 o 
  -6  -4  10       27.06       28.98      2.88 o 
  -5  -4  10      455.71      446.82      5.88 o 
  -4  -4  10      552.69      539.51      6.59 o 
  -3  -4  10      206.31      220.23      3.53 o 
  -2  -4  10       54.94       54.62      3.51 o 
  -1  -4  10       14.18       15.41      1.25 o 
   0  -4  10       13.81       11.81      1.86 o 
   1  -4  10      250.61      241.98      5.42 o 
   3  -4  10      117.50      135.14      4.14 o 
   4  -4  10       34.07       31.54      2.78 o 
  -8  -3  10       95.72       89.76      2.61 o 
  -7  -3  10      134.70      133.43      2.95 o 
  -6  -3  10       30.47       35.83      1.94 o 
  -5  -3  10       43.61       43.12      1.66 o 
  -4  -3  10      108.01      113.22      2.42 o 
  -3  -3  10      322.06      326.75      4.49 o 
  -2  -3  10      637.71      655.24      7.56 o 
  -1  -3  10      281.81      292.14      4.15 o 
   0  -3  10      326.44      327.67      4.54 o 
   1  -3  10       39.51       40.03      1.67 o 
   2  -3  10       20.73       27.58      1.61 o 
   3  -3  10        4.19        3.57      1.93 o 
   4  -3  10       62.29       57.96      3.72 o 
  -8  -2  10      147.72      156.23      3.52 o 
  -7  -2  10      126.11      132.23      3.39 o 
  -6  -2  10        7.55        5.48      1.05 o 
  -5  -2  10       87.13       76.38      2.08 o 
  -4  -2  10      226.49      223.72      4.74 o 
  -3  -2  10      397.60      399.17      5.18 o 
  -2  -2  10       92.84       99.82      5.28 o 
  -1  -2  10      130.72      131.32      2.51 o 
   0  -2  10        7.91        8.89      1.07 o 
   1  -2  10       29.52       32.70      1.57 o 
   2  -2  10        3.22        5.80      1.89 o 
   3  -2  10      169.08      178.92      4.93 o 
   4  -2  10      120.50      115.18      4.85 o 
  -8  -1  10       21.21       25.39      1.69 o 
  -7  -1  10       20.46       18.02      1.43 o 
  -6  -1  10       70.68       65.54      2.13 o 
  -5  -1  10       36.26       34.12      1.63 o 
  -4  -1  10       52.77       51.04      1.93 o 
  -3  -1  10      147.78      148.25      3.68 o 
  -2  -1  10        0.73        0.81      0.85 o 
  -1  -1  10       18.92       22.62      1.25 o 
   0  -1  10       70.21       69.80      2.89 o 
   1  -1  10      151.17      150.00      4.29 o 
   2  -1  10      231.94      249.31      5.92 o 
   3  -1  10       28.35       34.61      2.61 o 
   4  -1  10       16.62       27.73      3.00 o 
  -8   0  10        3.23        4.57      1.39 o 
  -7   0  10        1.19       -0.81      1.14 o 
  -6   0  10      155.54      157.18      3.16 o 
  -5   0  10       18.05       20.91      1.39 o 
  -4   0  10       91.59       90.26      2.23 o 
  -3   0  10      194.83      207.39      3.38 o 
  -2   0  10        2.30        1.31      1.53 o 
  -1   0  10       91.08       95.48      3.38 o 
   0   0  10      105.91      115.90      3.78 o 
   1   0  10      535.98      548.11     10.10 o 
   2   0  10      102.34      102.61      3.86 o 
   3   0  10        5.60        2.83      1.81 o 
   4   0  10        7.98       11.48      2.15 o 
  -8   1  10       98.14       88.64      2.66 o 
  -7   1  10      274.52      302.31      7.05 o 
  -6   1  10      122.29      125.13      2.85 o 
  -5   1  10        7.02        7.34      1.26 o 
  -4   1  10       52.64       57.02      2.80 o 
  -3   1  10       84.35       82.28      3.24 o 
  -2   1  10       19.24       21.18      1.99 o 
  -1   1  10      229.63      238.91      5.71 o 
   0   1  10      185.04      180.82      4.94 o 
   1   1  10       43.54       38.88      2.64 o 
   2   1  10        4.70        3.81      1.85 o 
   3   1  10        0.66        0.26      1.86 o 
  -7   2  10       55.90       58.46      3.27 o 
  -6   2  10        3.23        2.67      1.73 o 
  -5   2  10        0.84        0.63      1.54 o 
  -4   2  10       59.38       61.10      3.01 o 
  -3   2  10       83.49       72.61      3.22 o 
  -2   2  10      196.55      182.85      5.01 o 
  -1   2  10       86.40       92.63      3.61 o 
   0   2  10       13.06        9.29      1.88 o 
   1   2  10       59.39       57.59      3.20 o 
   2   2  10        2.25        3.44      1.94 o 
  -6   3  10        5.35        4.70      2.30 o 
  -5   3  10       88.86       90.63      3.76 o 
  -4   3  10       90.34       83.75      3.61 o 
  -3   3  10       75.84       78.21      3.52 o 
  -2   3  10       27.05       31.21      2.55 o 
  -1   3  10        9.51        9.27      2.02 o 
   0   3  10       14.11       11.88      2.13 o 
   1   3  10       14.50       19.65      2.42 o 
  -5   4  10      243.86      251.86      6.47 o 
  -4   4  10       29.19       28.44      2.69 o 
  -3   4  10        1.31        1.46      1.87 o 
  -2   4  10        5.92        7.32      2.07 o 
  -1   4  10        6.99        6.26      2.10 o 
   0   4  10      133.74      116.26      4.61 o 
  -3  -8  11        2.79        4.58      2.24 o 
  -2  -8  11        3.10        4.50      1.90 o 
  -1  -8  11      157.83      152.07      4.85 o 
   0  -8  11       97.43       93.12      4.24 o 
   1  -8  11        0.17        1.21      2.39 o 
  -5  -7  11        1.51        1.35      1.76 o 
  -4  -7  11        0.47       -0.67      1.64 o 
  -3  -7  11       19.77       22.52      2.31 o 
  -2  -7  11      182.35      180.53      5.11 o 
  -1  -7  11      147.43      133.60      4.39 o 
   0  -7  11       67.05       59.40      3.18 o 
   1  -7  11        0.57       -0.10      1.79 o 
   2  -7  11       12.13       10.09      2.61 o 
  -6  -6  11        3.11        2.76      1.76 o 
  -5  -6  11       47.17       59.21      3.43 o 
  -4  -6  11      214.79      213.15      5.53 o 
  -3  -6  11      363.56      351.11      7.57 o 
  -2  -6  11       19.53       22.54      2.21 o 
  -1  -6  11       19.14       16.27      2.05 o 
   0  -6  11        3.53        5.35      1.77 o 
   1  -6  11      297.40      286.24      6.60 o 
   2  -6  11      107.98      100.99      4.27 o 
  -6  -5  11      277.01      281.49      6.62 o 
  -5  -5  11      204.12      211.91      5.63 o 
  -4  -5  11      100.12       90.96      3.50 o 
  -3  -5  11      171.36      144.85      4.29 o 
  -2  -5  11        8.98        9.11      1.72 o 
  -1  -5  11       10.74       12.48      2.07 o 
   0  -5  11       20.01       14.16      1.94 o 
   1  -5  11      530.07      527.50      9.80 o 
   2  -5  11       57.83       57.80      3.46 o 
  -7  -4  11       28.82       25.76      1.67 o 
  -6  -4  11      274.97      269.40      4.37 o 
  -5  -4  11       19.54       20.58      1.59 o 
  -4  -4  11       33.17       30.43      2.53 o 
  -3  -4  11        0.48        0.91      1.01 o 
  -2  -4  11       18.00       16.84      1.82 o 
  -1  -4  11      168.00      173.58      4.65 o 
   0  -4  11      155.50      152.97      4.23 o 
   1  -4  11       43.88       47.66      2.91 o 
   2  -4  11        0.16        1.69      2.03 o 
  -7  -3  11       25.56       21.48      1.96 o 
  -6  -3  11        5.85        7.26      1.21 o 
  -5  -3  11       11.86       12.55      1.24 o 
  -4  -3  11       23.49       22.03      1.45 o 
  -3  -3  11       38.98       37.06      1.84 o 
  -2  -3  11        0.39        0.94      1.13 o 
  -1  -3  11        0.78        0.56      1.00 o 
   0  -3  11        0.30        0.49      1.14 o 
   1  -3  11        0.97        2.10      1.15 o 
   2  -3  11       13.62        9.59      2.22 o 
  -7  -2  11       11.99       11.03      1.56 o 
  -6  -2  11       28.37       26.05      1.56 o 
  -5  -2  11      168.52      162.11      3.15 o 
  -4  -2  11      286.76      294.25      4.40 o 
  -3  -2  11        6.69        7.75      1.46 o 
  -2  -2  11        1.59        1.37      0.99 o 
  -1  -2  11       76.28       80.36      2.99 o 
   0  -2  11        5.42        7.24      1.64 o 
   1  -2  11       67.18       61.94      3.30 o 
   2  -2  11      273.97      285.85      6.74 o 
   3  -2  11       61.69       62.27      3.69 o 
  -7  -1  11      226.92      217.53      5.70 o 
  -6  -1  11      487.66      491.20      6.53 o 
  -5  -1  11      295.61      305.65      4.66 o 
  -4  -1  11      121.36      119.40      2.69 o 
  -3  -1  11        0.18        0.22      0.99 o 
  -2  -1  11        0.26        1.67      1.41 o 
  -1  -1  11       69.34       61.71      2.93 o 
   0  -1  11       78.91       84.52      3.65 o 
   1  -1  11      299.88      327.26      7.15 o 
   2  -1  11      115.38      112.85      4.17 o 
   3  -1  11       13.06       13.51      2.31 o 
  -7   0  11      460.13      453.36      6.34 o 
  -6   0  11      323.87      313.32      4.83 o 
  -5   0  11       43.96       41.16      1.89 o 
  -4   0  11      418.42      408.89      8.18 o 
  -3   0  11       11.92       13.29      1.89 o 
  -2   0  11      244.11      243.20      5.87 o 
  -1   0  11      221.54      222.34      5.62 o 
   0   0  11       94.50      101.79      3.85 o 
   1   0  11        0.69        0.22      1.70 o 
   2   0  11       42.82       39.42      2.93 o 
  -6   1  11        7.21        7.15      1.90 o 
  -5   1  11       25.81       26.43      2.66 o 
  -4   1  11       10.15       10.32      1.92 o 
  -3   1  11      292.60      293.40      6.77 o 
  -2   1  11      448.82      436.98      8.78 o 
  -1   1  11       91.44       80.35      3.55 o 
   0   1  11        0.83        2.52      1.77 o 
   1   1  11        8.04        5.35      2.37 o 
  -6   2  11        7.84        8.17      2.02 o 
  -5   2  11      108.24      103.11      4.05 o 
  -4   2  11      100.91      108.42      4.11 o 
  -3   2  11      116.76      113.82      4.20 o 
  -2   2  11       76.29       77.37      3.61 o 
  -1   2  11        9.75        9.89      2.06 o 
   0   2  11       22.34       25.26      2.59 o 
  -4   3  11       52.04       43.25      3.39 o 
  -3   3  11       10.69       11.84      2.28 o 
  -2   3  11        0.10       -1.36      2.31 o 
  -1   3  11       27.04       29.16      2.74 o 
  -3  -7  12       96.26       91.85      3.93 o 
  -2  -7  12        1.24        0.65      1.85 o 
  -1  -7  12        8.25        5.64      2.02 o 
  -4  -6  12       54.54       58.27      3.23 o 
  -3  -6  12        2.68        1.37      1.76 o 
  -2  -6  12        3.75        2.19      1.77 o 
  -1  -6  12        0.62        1.47      1.75 o 
   0  -6  12       25.34       25.81      2.47 o 
   1  -6  12       81.86       77.97      3.65 o 
  -5  -5  12        8.02        5.71      1.89 o 
  -4  -5  12       52.65       58.69      3.41 o 
  -3  -5  12      110.77      101.33      3.76 o 
  -2  -5  12       33.17       34.24      2.50 o 
  -1  -5  12       28.41       30.87      2.44 o 
   0  -5  12       53.70       53.29      2.99 o 
   1  -5  12      112.61      119.53      4.18 o 
  -6  -4  12       49.33       50.71      2.12 o 
  -5  -4  12        0.20        1.59      1.25 o 
  -4  -4  12      150.83      147.46      3.58 o 
  -3  -4  12      413.30      384.19      7.73 o 
  -2  -4  12      118.43      113.12      4.00 o 
  -1  -4  12        2.39        1.58      1.55 o 
   0  -4  12        1.02        0.70      1.58 o 
   1  -4  12        2.98        3.13      2.14 o 
  -6  -3  12       37.95       41.68      2.05 o 
  -5  -3  12      125.02      134.12      2.99 o 
  -4  -3  12      257.41      255.72      6.76 o 
  -3  -3  12      232.43      239.49      4.02 o 
  -2  -3  12       88.78       88.40      2.44 o 
  -1  -3  12        1.28        1.84      1.08 o 
   0  -3  12        9.23        9.52      1.89 o 
  -6  -2  12      237.20      247.76      5.99 o 
  -5  -2  12       35.72       39.09      1.92 o 
  -4  -2  12       18.53       21.36      2.33 o 
  -3  -2  12       21.43       19.21      1.59 o 
  -2  -2  12       72.44       68.05      3.17 o 
  -1  -2  12      204.54      215.89      5.53 o 
   0  -2  12      277.32      288.30      6.82 o 
   1  -2  12      158.31      156.79      4.86 o 
  -6  -1  12       50.30       52.33      2.14 o 
  -5  -1  12        3.48        2.93      1.29 o 
  -4  -1  12       14.53       12.85      3.26 o 
  -3  -1  12       15.26       15.21      2.10 o 
  -2  -1  12      130.50      145.93      4.58 o 
  -1  -1  12      177.24      185.79      5.46 o 
   0  -1  12       92.79      106.89      4.12 o 
   1  -1  12       19.81       15.92      2.71 o 
  -5   0  12       22.96       25.24      2.49 o 
  -4   0  12        2.93        2.21      1.73 o 
  -3   0  12        6.73        8.19      1.97 o 
  -2   0  12      257.36      238.09      6.16 o 
  -1   0  12       33.20       36.10      2.80 o 
   0   0  12       20.20       24.58      2.95 o 
  -4   1  12        4.49        2.92      1.89 o 
  -3   1  12        1.63        1.60      1.85 o 
  -2   1  12      169.85      165.01      5.47 o 
  -1   1  12        1.47        1.69      2.35 o 
  -3  -4  13       43.40       45.95      2.90 o 
  -2  -4  13       81.35       86.98      3.82 o 
  -3  -3  13       40.10       42.28      2.06 o 
  -2  -3  13        1.60        1.36      1.78 o 
  -3  -2  13        9.81        9.51      2.46 o 
  -2  -2  13       20.67       22.75      2.50 o 
                                                 
